# Supplementary material for: Evolution of factors shaping the endoplasmic reticulum
Source: Traffic. 2022 Aug 17;23(9):462–73. doi: 10.1111/tra.12863 (PMC9804665; doi:10.1111/tra.12863)
Supplement: Supplementary file 1 — Appendix S1 Supporting information. [file TRA-23-462-s004.zip]

Archive with 22 entries (19 files):
- SupplementaryDataset/
- SupplementaryDataset/.DS_Store
- __MACOSX/
- __MACOSX/SupplementaryDataset/
- __MACOSX/SupplementaryDataset/._.DS_Store
- SupplementaryDataset/VAPs.masked.nex
- __MACOSX/SupplementaryDataset/._VAPs.masked.nex
- SupplementaryDataset/atlastin_sey1_profile_alignment.phy
- __MACOSX/SupplementaryDataset/._atlastin_sey1_profile_alignment.phy
- SupplementaryDataset/reticulons.new.MASKED.longbranchesremoved.nex.txt
- __MACOSX/SupplementaryDataset/._reticulons.new.MASKED.longbranchesremoved.nex.txt
- SupplementaryDataset/fidgetin_spastin.R2.phy
- __MACOSX/SupplementaryDataset/._fidgetin_spastin.R2.phy
- SupplementaryDataset/atlastin_sey1_profile_alignment.MASKED.afa
- __MACOSX/SupplementaryDataset/._atlastin_sey1_profile_alignment.MASKED.afa
- SupplementaryDataset/VAPs.masked.fa
- __MACOSX/SupplementaryDataset/._VAPs.masked.fa
- SupplementaryDataset/fidgetin_spastin.R2.MASKED.afa
- __MACOSX/SupplementaryDataset/._fidgetin_spastin.R2.MASKED.afa
- SupplementaryDataset/reep_opisthokonta.MASKED.longbrachesremoved.nex.txt
- __MACOSX/SupplementaryDataset/._reep_opisthokonta.MASKED.longbrachesremoved.nex.txt
- __MACOSX/._SupplementaryDataset
