# Supplementary material for: Evolution of factors shaping the endoplasmic reticulum
Source: Traffic. 2022 Aug 17;23(9):462–73. doi: 10.1111/tra.12863 (PMC9804665; doi:10.1111/tra.12863)
Supplement: Supplementary file 1 — Appendix S1 Supporting information. [file TRA-23-462-s004.zip › SupplementaryDataset/atlastin_sey1_profile_alignment.phy]

71 343
BnATLA     EGVEAL-KKLSG--RVAPVVVIGPFRSGKSFVLNQMLNLPCDFSVGHRRHAQTKGIWFWQLTDSIIYVDTEGFEAADVYDDRVFALSLSNVLIYNLPETVKEADIQKLQFAVELAE--------EFKHRADDDDDDASYEGMDKELGG---------------IRGAAVTEASSPASSASSSFKIPSLLWLIQRDFLVDEMVKDALRPVNVEHLNQIRTHLSSAARNYATLPHLERTKLCDLSPQELDPKYLNQTA---KAEESTAAARAPALPLTKDAKKSVTESFNEDIIRKLVKTYETKAR---------------------------------------
AaATLB     EAREIL-EGLRG--KVCVVSVAGLYRTGKSSLVNFLL-----FTVGPTVRRCTRGIWFWRRASWVVVLDTEGLGGDQHYDTRIFSLALCSTLVYNSLGSIDEGAISNLSFVANLSQHIRVFPSFVWVVRDFDLVDDYGAISADDYLERALA-------------------------Q-----------------------------DPATVRHCMMTA-----FFTER---CFPLVRPLLDESK---------------------------------------------------LQEIDKV-----------------------------------------
TaATLB     RALMKILKELKN-VHVVLISVAGAFRGGKSFLLNFILHYLITFAWSVGSNRHTTGIWLWIMYNAILLMDTQGVFDIIKECATIFALSLSSVQIYNLPGNIQDDDLQFLQVFTEYGRLALKFQTLHILVRDWPYEYAYGKDGGQKLLEDCMKNRNLAEEKKQIHLQSCYEITCFLLPHKVATDPKFRGELSDIEPEFVVQELLKYLIDEENVNGRLITCRDLFHYFKVFMDIQIPSPKTIFLATAEANHISAVMTARYVSPLLKEHRRIVESAIQCYKKIPKIGEQELGHSYLNNLKDQLQKELKMIMKRNEVKTGIIRLLLHHIFSSESLLIIIFVLVLVFVL
MbATL      AAVTAVLSAVQD-LPVAVVSLAGPFRTGKSFMLNFFLRYLEDFRWRHGVERDTTGVWMWFVRSAIVLIDTQGTFDSMDQNTRIFAFNISSMQIYNIKEKISEDILQQMHLFTEFGAMIGRFQELKFLVRDWE-DYPAGAEGGQAYLDSILASEDQPEELREEWLRGCYEISCFLLPDKVKKSE-FAGQLDLLEEDFRLDVFVPSVLKDDAVAGEEVTCRGLRAFLEAYVAAELPEIKSIMKATADATLQVISSRAFFVNTLSQSHERSRQDALSLFDSAQLIGGSKAREAAREQLATDIEEEFTRLKGYNAGKAENLNKGGDQIWQLGRQGVEMYLSHNGTRV
BnATLB     DALQEVLVEKTGLKKMYIVSLVGAMRTGKSFMLDLFLRYLTEFYWRAHQDRTTTGIWFYFVR----------SLRPPAINNAIFGLSISSFQVLNVQNRIQEDTLQQLDYFTQFARSALRFQNLQFLVRDWDDPEDVEIKQTKDVLEDTLANFKDGGQ---ERIMSSFEVDAFFIPHKPLRKK-WTGNLDDCEPGFKTGHFLRDVFDRT-VRNIELTPKSLGYYITSFTEVQMPEAVSLFTAMTKATTLEARERAIYVKQLDNTMQKALEEARSEFKKIAAFGDQKQREDALLKVVDYLQEEGKRYEEANRNRQIVMFKALGGLWAEASLGMQYYQEFKETEF
TaATLA     TALENILSDIQN-KKVVVISVAGAYRKGKSFLLDFFLRYLERFPWRGGSQRETTGILLWFLCDVVLIMDTQGAFDTIKDCAVIFALSISSVQIYNISQNIQEDHLQHLQIFTEYGRVALEFQVLQFLVRDWPYEYPYGEKGGADLLKERLESPEQHEELRQQHIHSCYELNCFLMPHVVSTNPNFKGRLSDIQPEFRVKSLVGSILAPENISGCKLTCKDLLNYFKAYMEIGLPDPKSMFQATAEASNVTAYGKAKFMKLLKSKHEDIKVESIKQFKTVRKMGGDAYSQKYLEKLTKEIDEAFERYEVENESKGGKIDDVANAIWEQ---ALESVMTFLAQKS
CeATLA     ELLEKILPKVAD-KKVAVIGVAGAYRKGKSFLLNFFLRYLTWFSWRGGSERDTNGILIWFIMNAVLLMDTQGAFDTVKDCATIFALSISSVQIYNLSQNIQEDDLQHLQLFTEYGRLALEFQSLLFLVRDWPYEAEFGFQGGQRVLDRRLESEKQHAELQQQHIRSCFEIRCFLMPHKVATNPNFDGKLVDIENEFQLGVMIPRLLDSHAINGQKMTCRELLEYFKAYMHIDLPEPKSMLMATAEANNLAAVASARYMSTLLEHHDRVKNIAIREFRNARKMGGVDFSMQFLERLESDLQESYENYLKVNNGKGGYVDDAVTYVWTNFISPNANHLGPLGGAI
DmATL      DALSEVLDEVKD-RFVCVVSVAGAFRKGKSFLLDFFLRYMYSFSWRGGSERDTTGILMWFLHNAIILLDTQGAFDTVRDCATVFALSLSSVQIYNLSQNIQEDDLQHLQLFTEYGRLALAFQRLQFLVRDWPYEAEYGALGGDKILKRRLESDKQHPELQSRHISSCFTVACFLMPHNVATNPKFDGRLQDITPEFKLRSLVPMLLAPDNISGQRVRARDLIQYFQSYMNIELPEPKSMLVATAEANHLTAVAAAKYLSTLQTEHLRVKDKALFQFAAKRKMGGEEFTEKFRKQLEDDLEEVFTNYQAHNESKGGKLDDFATLLWEKF--MRPIYHGCMEKGI
NvATL      KALSKILDSIRD-KKVAVVSVAGAFRKGKSFLLDFFLRYLDRFSWRGGSERDTTGILMWYICDVVLLMDTQGAFDTVKDCATIFALSTSSTQVYNVSQNIQEDDLQHLQLFTEYGKLAMEFQRLLFLVRDWPYEANYGEAGGSQILERRLKTERQHSELLQKHIKECFEIGCFLMPHRVATNPTFDGRLVDIDDEFKLRKLIPSLLAPENINGEEVTCRGLLEYFKAYMKIELPQPKSMLLATAEANNLAALATAKYLSPLERKHLETRDSALSHFHGTRKMGGKEFSEKYVEQLLKEIDETFENFVKLNDSKGAKLDHLAELIWDEGSTVQQIYKAYKSERP
DrATL      AALSKILEEVRD-REVVAISVAGAFRKGKSFLMDFMLRYMYSFSWRGGSERETTGIQIWFLVDAVLLMDTQGTFDTLRDSATVFALSISSMQVYNISQNVQEDDLQHLQLFTEYGRLAMEFQSLIFLVRDWPYEFPYGQEGGMKFLEKRLKSENQHEELQNKHIHSCFTISCFLMPHKVATNPHFDGRLREIDQEFILQVLVPCLLRPKNINGSKITCRGLVEYFKAYIKIELPHPKSMLQATAEANNLAAVAGAKFLAPLQARHLEIREEALALFRSVKKMGGEEFSRRYLLQLETEIDELFVQYIKHNDSKGAVIDQVAGALWDQGNTNEALYKLYSVAAN
XtATL      AALNCILEAVRD-KEVVAVSVAGAFRKGKSFLMDFMLRYMYKFSWRGGSERETTGIQIWFLVDAVLLMDTQGTFDTLRDSATVFALSISSIQVYNLSQNVQEDDLQHLQLFTEYGRLAMEFQSLIFLVRDWPYEFPYGSDGGNKFLEKRLKSENQHEELQNKHIHSCFTISCFLMPHTVATNPNFDGKLKEIDEEFILKVFIPWLLSPENISGNRITCRGLVEYFKAYIKIELPHPKSMLQATAEANNLAAVATAKFLAPLQQRHQHLKEEAVKLFRGVKKMGGEEFSRRYLQQLENEIDELYVQYIKHNDSKGAVIDQVAAALWDQGSTNEALYKLYSAAAT
HsATL1     TALNRILEAVRD-KEVVAVSVAGAFRKGKSFLMDFMLRYMYNFSWRGGSERETTGIQIWFLIDAVLLMDTQGTFDTLRDSATVFALSISSIQVYNLSQNVQEDDLQHLQLFTEYGRLAMEFQSLIFLVRDWPYEFSYGADGGAKFLEKRLKSGNQHEELQNKHIHSCFTISCFLLPHKVATNPNFDGKLKEIDDEFILKILIPWLLSPESINGNKITCRGLVEYFKAYIKIELPHPKSMLQATAEANNLAAVATAKFLAPLQTKHLQLKEESVKLFRGVKKMGGEEFSRRYLQQLESEIDELYIQYIKHNDSKGAVIDQVAAALWDQGSTNEALYKLYSAAAT
MmATL      AALNRILQAVRD-KEVVAVSVAGAFRKGKSFLMDFMLRYMYNFSWRGGSERETTGIQIWFLIDAVLLMDTQGTFDTLRDSATVFALSISSIQVYNLSQNVQEDDLQHLQLFTEYGRLAMEFQSLIFLVRDWPYEFSYGADGGAKFLEKRLKSGNQHEELQNKHIHSCFTISCFLLPHKVATNPNFDGKLKEIDDEFILKILIPWLLSPERINGNKITCRGLLEYFKAYIKIELPHPKSMLQATAEANNLAAVATAKFLAPLQSKHLQLKEESVKLFRGVKKMGGEEFSRRYLQQLESEIDELYIQYIKHNDSKGAVIDQVAAALWDQGSTNEALYKLYSAAAT
CeATLB     SALNSVLSACAN-KKIVIISVAGAFRKGKSFLLNFFLEYLYSFHWRAGVKRDTVGIWLWIMITAVVLMDTQGTFDTYQQCMTVFALSVSSVQIYNVVDNIQEDALQHLSLFVEYGRIAMEFQQLVFCVRDFQEEYEFGENGGTDFLDNVLQNPEQPEEIKQELLREYFEIQCYLLPHKVAERQSFRGHVKDLRPLFRLKKMVPNLLGPHIVNGKTVTCRKMIQYFKEYAASTLPQPQSILNANAKLICIEAAHEAKMMSELLEAHIKHGITALNIFDKCPRIGAKEVRNLLLEKLQEDINAELEKYKRLNEAKAGAVLTLQAGVVSLGIVAIPISLTTLFFIW
EgATL      ELLRRVLDAVPEDVPVSVVCVVGAFRTGKSFLMDLFLRFLRSFSWRPGNIRNTTGMWIWFIREAVLLVDTQGMFDAQMLTAAIFGLSISSYLVYNVEKRIQEDNLQHLALFTEYGRIALSFQTLQFLVRDYDDDDDVELVEREPYLNRVLESAAIHKDLAEEHINLCFEPSVFMLPHEVTKKK-YAGDLTVVSPAFCVHRLAVSIFEPTEVGERYLTAAELLGYVRNYVQVVFPEAKTLLAATAEANNFNAVELGVYVSPIEETHEQAKSVCFKNFDRMATMGSRDKILEFRERLEAHMLDAYEEYLANNLNKNGTISLLRDVYLTTFFF---ICLTFVANCW
TpsATL     EELNTILAKVPPGWKVSVVSVVGAFRTGKSFLLSWFLRYLEGFDWRGGTERNTTGMWMWYFLNAVLLVDTQGMFDTVGLTAAIFGLSLSSYQIYNVDKRIQEDNLQQLALFSEYGRMAFEFQKIEFLVRDWDTEDESDEAEMAAYLDHVL-AERAASDLKEVQINSCFEVSCFMMTHAVVKNK-YEGDVSKIEGLFLLDRYCQKVFDTTGVRGRELSAVELGTYIKSYAQMHFPKAETMLEATSKANNANAVNASVYHRPMIAAHKKASKKALLAFDDMANFGSRKAIEDARDKVMKKIEKDYEVFVSLNNGRIIVASTKAKQISDLLEIKAAIRMLSDSGNS
EsATLA     ENLDRVLSKVPDGMEVSVVSVVGAFRTGKSFLLSFFLRYLNSFEWRGGVERMTTGIWMWFVRGAVLVVDTQGMFDSMGLTACIFAVSLSSCQIYNVEKRIQEDHLQQLALFSEYGRMALNFQRLEFLVRDWEDEDLPGQDEMIDYLAEVI-EDKGIKDLRDEQITSCFEISCFGLTHDVVKKT-FSGDISKIQPSFLLNTYVRHIFGEL-INGRFLTAPELRNYASAYVELHFPAARSLLEATAGAHNGNAKHVALYLSPFEEHEGLCREGGLGVFDAMATMGRRSEVSRVRALLLEELDDAKIRYAEANSGRKGVAEHFGHLLPVLVGLKEQVQQANKNKTQ
PsATL      ------------------------------------------------------------------------MFDSQMLTASIFGLSLSSYQIYNVDKRVQEDNLQHLALFTEYGRMALFFQRLDFLVRDWSRSQTLDREDMEQYMVELL-SSRKQKDLADEQISSCFEVACFLLPHAVTERE-YDGSVEAIDNRFLLTAYLDELFDPANIHGVTVTSRELFTYIKTYAGLIFPEAKTLLEATAEANNVNQRDKALYVPVLEAHHKACLQGAMDVFDDGARMGRRSEIMRFRQELADEIEKERHRYLEINAERKQVSHTLSHLYWALIVFMLLIMMSTGQVMF
AaATLA     ---------------VAVVSV--------------------------------------------------------------VGAFGKSFL---------------LTLILRYLRHAARFE--------W------------------------------------------------------GGRV---------------------TTGITVWS------------------EPFLVTGADGEQLAVVVL----------------DTQGLFDNETPMG--------LTSCIFGLSTLMSSYQIYNVSN------------------------------
EsATLB     DAVRQELKKLGASHDYRVVAVTGCQCSGKSTLLNALFGTGIHKRLKEGASGGAATATAAAVPSPFVLVDVEGTQSEFDSRTTLFAVMAADVIMLNLAHDVGRADGQAYSVLRSVFEEAVRPKVLMLVLRDVDEHLEALDKAARANLEALWRDVDKPSSLRDAGLSEVFDVRTCGLPHFIYQRREFAAKAATLSRSFLDPTYRGFIFRKPRWEGLRQRLEGIWTSASSNNRLEAPRRGEQQGAVALSALAESCLSEAEMPLFGTDAQEIVDEAVQSFLAKSSRIDAAVLREKRGSLVSAVARELEPAFRAHARH-----------ALLDLVFLSLVCCLLSVLL
PtATLA     NELTEFVGLIDIGKKYNIVSIIGSQSTGKSTLLNYLFGTQFDQNRQQSVGQTTVGIWISKDVKNVVVLDVEGSDSMVENQTALMALAMSHCFIINVVNALGQHTSCQLSIIKIIMQQNLKVKHIIFVVRDWEYNYDEASRKLNGYLLNIWNEIPKPDQYRETDFHELFSVQVVTLVYYKLKNE-FAEQTNQLHSKLANQQDPNFIFKDFDWSDMPQYLSNIWVVIANNKDLNLPNEKILISNMRCQQIKLEALEGVFVENFGQQCLSILGVAQKIYDKDAKDYHADVYKEKEKELRDELMNKFYTYFQRQTESLLLFFMYDDVLRWMGNLFLYPILIILCFIG
PtATLB     DQLVEFVGISDIGKNYNIVSIIGSQSTGKSTLLNQLFGTKFDQNRQQSVGQTTVGIWLSKDVQNVVVLDVEGSDSMVENQTALMALAMSHCFIINVLNALGQHTSCQLSIIKIIMQQNLKVKHIIFVVRDWDANYEEASRRLNGYLLNIWNEIPKPDHYKETDFHQLFSVQVVTLVYYKMKKE-FIEQTNDLHAKLSNQQDPNFIFKDFDWSDMPQYLSNIWEVISNNKDLNLPNEKILISNMRCQQIKLEALDGVLVDNFAQECQTIMNLAFKLYDKDARDYHIEVYKEKEKELKDELVNRFYTYFQKQTEQLLLFFMYDDVLRWMGNLFLYPILIILCFVG
CrpATL     EEVGEVLSTSQNTLGFNVISILGCQSTGKSTLLNTLFGTHFKLDKTSGYCQTTKGLWLGCGTEPILIWDVEGTDSTFENRAALFSLAVSDCMILNILMNLTTYSSSNFGLLKTILNSWFSKTTLLFAVRDINDNDEMLGRKVVQILDLLWRQVAESQNSLGASFSDIFEVKVYGIPSLPNDYDGFKQVVATIRYDLT-----TSILPKDYLEGLEMYCKTVWKCIVDCQELNIPSQIKLVSRFRCEQAKDDILDEYFNE-FSDCTLLVLENSLAAYFEVASKYDHEMSTNTSISLLVFIFHEFQNAVNSRMSLLIIILGFDEITYVLTSVLVTLLLLLASFIY
TthATL     PGLTNFIGLGQSHNSYNIVSIIGSQNSGKSTLLNRVFGTNFQLSGSS-RTQTTKGIWVSRDKENILILDVEGSNSFYERSTALFALAFSQILIINCSLNLGHE--SEYSIIKIIMEMNIRVKQMLIIIRDFVDNFKEVTESIRNEIYGIWGEIQKPPEFANVQPEQIFKIDFFTSSHFQYQRQKFESDMVQLRDRFINPGNPFNLFKGYNIEALEDLATTLWDTIQKNEDLNLPNQKLQASQVRCLKIKDQAIDLIYLTNFNERAQNIVTRSLHHYDTESQYYVEKIKLEMRKVLNDELKTALYPIFNQQITSVLVFFMYDDVLRWMANLLLYPIILLGSFIG
CypATLD    GALPDMG----------LIDVIGSERSGKSTLLNELLGTSFPHRQTIGVQAGEVDAVCVDTAVAFVALDCGAS--DLLHKVGMFALAVSDIVVVNMFHDIGRFRASNHALLCALFQATSQKTVMILAIRDAETPSGTLQAQVMADLQKLWASVPKSSANTTITLEDIFDISIVMFPHFTYARDGFLEQ----------------------------------ESIAEKRAINVLSEQELLAAYLCNQSKSKILQDIFLPDFAVKACQLVEEGL-VFAKETSW-------------------------------------------------------------
GiATL      AEYETFCGVADG--TFICVSVFGPQSSGKSTLLNDLFGTSFKMDLSAGRTQTTKGIMARFQTKRVLILDCEGSDSNIERHIGCFAAAVSDLLIINVNHDIGRHSAANYNILSTIFDIYFRPLILLIAIRDAGA--ELTQRTFESDVHHIYESVPKQYH---GSFRDYFCLRFWFIPHRRYMKSLYDEKITQLKTD--IKEIFDSLLGAETLTDSSIYYNNIWDIVRTDKDLDIPSQREIVSNIRCEEFYLEAIEQFACNSLTKVLMDLSQECVALYRRKTRHYIPKVVTQWATKLNDDVLAGLKKVAHSFAKGVFLMLTRKWVYAVLLSYCLCITILLLSVGL
TpaATL     PGFHEFLGFEDVGFRFNVVTILGSQSSGKSHLLNSLFNASFQMDASRGHSQTTKGIWGSPKDTATVVFDSEGTDSTFEHRSSLFCLALSDVVIVNLYNSMGNLTGSNYGLLKTVVEANLEKTVLFFCVRDWLSPLNVVKDYVLNNMRSIWNEISKPARFENMGVESLFEIRVFGLSNAVTQPELFEKDVKEVKKTWE-------SLKPKESDGFFVYSKNVWKTIIEQNHLDIPTQKEMLSSYRCSEIKTAILESA----FSEYLMSLLNKVESEYFSQASRYDPKVSEKVGKELLSQLCGKFQPCFSALAGYVLLVLGWNELRSVFKVLRFYVVIPLLIVFY
CypATLC    -AGDDSFETAISGKELISVAILGAQSSGK-TLLNELFGTAFAHGP---GAPSTKGVALSMDDTDLIVLDVEGSDSVFAKKTGLFALQLCDVVIVNMFHDVGRSDG-NASLVRGLFEEGLKKTHILFIVRDQQVSDDDLRSAVLGEVQQLYAEAPKPSKLVAAPMSSFFDFSVYGLPHLRYARAQFSQKISALRDRFMLNTGDCFFSPEISSADFFQFAGQSW-------------------------VYADLFQQFLMDNFGKRGHELIQAYLK-YDREMEPFRLAVCSKKRADFQKAMLSDLHSIFLRHLNV------------------------------
StcATLA    NEAKILLPLQST--DYHTVAIIGCQSTGKSTLLNMLFETNFDLDSMKGRNQTTKGIHLAYNLSKCLVIDIEGTDSAFEQMSALFALAISDVLMVNMTSEIGRYKAASVGLLKTIFEVNLKKKRILFILRDFVNNLGILKQQISKTMEEIWEKIKKPSHLTLCNVFDCFEFDFHTISSKDFKPEEFKREVGVLKDKFSDSNRNDWLFRYKNIDGVPLYYTDIWSTIHSDKDLNIPSQKEMLANLRCNELKMEAIKEFVVDNLAGKFSELYEKSLIIYDEHASGYYENTYRKTRDELIEMLMDQSKDLFHIQMKYIIVLLGWNEFLWILRSLVLYPGMFVGSVVA
StcATLB    NEAKILLPLQST--DYHTVAIIGCQSTGKSTLLNMLFETNFDLDSMKGRNQTTKGIHLAYNLTKCLVIDIEGTDSAFEQMSALFALAISDVLMVNMTSEIGRYKAASVGLLKTIFEVNLKKKRILFILRDFVNNLGILKQQISKTMEEIWEKIKKPSHLTLCNVFDCFEFDFHTISSKDFKPEEFKREAGVLKEKFSDPNRNDWLFRYKNIDGVPLYYTDIWSTIHSDKDLNIPSQKEMLANLRCNELKMEAIKEFVVDNLAGKFSELYEKSLVIYDEHASGYYENTYRKTRDELIDMLMDQSKDLFQIQMKFLILLLGWNEFLWILRSIVLYPGMFLGSVIA
PpATLD     NGLKEFVKLENCGLRYAVVAIMGPQSSGKSTLLNHLFNTDFVMNAAKGRRQTTQGVWLAKAVGDTLVMDMEGSDGKFERQSALYAIAVCDIVIINMHHDLGRENPASRPLLKAIFEVMLRKTTLMFVIRDKKVPMEIVDSDLRQSLQMLWDMVPKPEEHKQSPLSAYFNVRVTSLPNYEDRREEFMEEVAELRKGFQNSTEKGGLAADR-ITSFPFNIEKIWFKIAEEKDLDLPTHKIMVATYRCDQIAKEKLQSLIVEEFGKRTDAVVGKLLDEYSAESRNFDEKIRKTKQNSLTSDMWNRIQHAYSDQIKH------------------------------
AtATLC     KGLDNFVKLSDCGLSYAVVAIMGPQSSGKSTLLNHLFKTSFRMDAFAGRSQTTKGIWMARCVGFTIAMDLEGTDGTFEKQSALFAIAVADIVLINMCHDIGREQAANKPLLKTVFQVMLRKTTLLFVIRDKKTPIELLERALREDIQKIWDSVRKPEAHKNTPLNEFFNVMIVALSSYEEKEKQFEQEVAELRQRFFHSISPGGLAGDRRASGFSFSSQQIWKVIKENRDLDLPAHKVMVATVRCEEIANEKLRDLLVPGFGKKLSSILEKYFSEYDAEAIYFDEGVRKEKRLQLKLNALDFVYPSYATMLGHLMIVLGFNEFMMLLKNLYLLGFFVAFLLSK
AtATLA     SRIDHFIKLADCGLSYAVVSIMGPQSSGKSTLLNHLFGTNFMMDAFKGRSQTTKGIWLARCAGCTLVMDLEGTDGAFEKQSALFALAISDIVLINMCHDIGREQAANKPLLKTVFQVMMRKTTMLFVIRDKRTPLENLEPVLREDIQKIWDSVPKPEAHKETPLSDFFNVEVVALSSYEEKEEQFKEQIASLRQRFMHSIAPGGLAGDRRASGFAFSADQIWRVIKENKDLDLPAHKVMVATVRCEEIANEKFAHFPVSNFGKRLTTILGSCLSEYDGEATFFDEGVRSSKRQQLEEKLLQLVNPAFQDVLGHALIVLGFNEFMTLLRNLYLGVMFVAFLLAK
AtATLB     SGVDHFIKLDECGLSYAVVSIMGPQSSGKSTLLNHLFGTNFRMDAFRGRSQTTKGIWIARCAGCTVVMDLEGTDGAFEKQSALFALAVSDIVLINMCHDIGREQAANKPLLKTVFQVMMRKTTLMFVIRDKRTPLENLEPVLREDIQKIWDSVPKPQAHKETPLSDFFNVEVVALSSYEEKEEQFKEQVYNLRQRFFQSVAPGGLAGDRRANAFAFSAKQMWQVIKDNKDLDLPAHKVMVATVRCEEIANEKFSSFPVSGFGRKLSSILQASLSEYDTEATYFEESVRSSKRQQLQEKLLQLVQPTFQDVLGHALVVLGFNEFMTLLRNLWLLVLFVGYLVSK
PpATLA     PALVDFCKLAECGLSYAVVAIMGPQSSGKSTLLNHLFHTSFKMDALTGRNQTTKGVWLQRAEGCTLVMDLEGTDGAFEKQSALFSLAVADIMLINMCHDIGREQASNKPLLKIVFQVMMRKTTLMFVIRDKKTPMEVLEPILRDDVQKIWDSVPKPGKHKDTPLTEFFNVVVTALSNYEEKEEQFNAEVEQLRKRFHNSVAPGGLAGDRRGTGFPFSAHEIWKVIKENKDLDLPAHKVMVATVRCEEIAHEKLQSLVVPEFGKKVSSILDKYVSEYDLEAGFFDEGVRIAKRNYLISEALEMIQPAYDAVIMNAMLCLGFNEIMAVLRNIYLPIVFVVFLIAK
PpATLC     AALVRFCGLSECGLSYAVVAIMGPQSSGKSTLLNHLFRTTFKMDALTGRNQTTKGVWLQRAERCTLVMDLEGTDGSFEKQSALFSLAIADIVLINLCHDIGREQASNKPLLKTVFQVMMRKTTLMFVVRDKRTPMEILEPILREDVRKIWDGVPKPDKHKDTPLTEFFNVDVTALSNYEEKEEQFNEEIVQLRKRFQNSVEPGGVAGDRRGSGFPFSAHEIWKVIKENRDLDLPAHKVMVATVRCEEIAHEKLQSLVVPTFGKKVSSMLEKYVSEYDLEAGFFDEGVRGAKRNYFISEALAIIQPAYDAVIANAMFVLGFNEIMAVLRNLYLPIVFVAFLLAK
SmATL      AGLEEFVRLPECGLSYAVVSIMGPQSSGKSTLLNHLFRTRFRMDAFKGRSQTTQGVWLAKASGCTLILDLEGTDGAFEKQSSLFALAVSDVVLINMCHDIGREHAANKPLLKTVFQVMMRKTTLLFVIRDKKTPLEVLEPILRVDVEKIWSSVAKPEKYKNTPLSDFFQVEVTALASFEEKEEVFKAQVEELRQRFMHSIAPGGLAGDRTGSGFPLSTHEIWKVIKENKDLDLPAHKVMVATVRCEEIANEKFLALPVAGFGKRLDSLLDQYVSSYDSEAAYFDAQVRDHKREFLMNRILELVQPSYQAVLAHAMVVLGFNEFMALLRNIYLAVVFVLYLVGK
PpATLB     AGLDAFVKLAECGLSYAVVAIMGPQSSGKSTLLNHLFNTSFVMDAFKGRSQTTQGVWLARADGCTLVMDLEGTDGAFEKQSSLFALAVSDVVLINMCHDIGREQAANKPLLKTVFQVMLRKTTLLFVIRDKRTPIETLEPILREDIQKIWDTVPKPANHQHTPLSEFFNLQVTSLANYEEKEEQFKLQVAELRERFQNSIAPGGLAGDRRATGFPFSTQEIWRVIKENKDLDLPAHKVMVATVRCEEIAHEKLKGLVVVGFGKFVNDVVEKFLQAYNMEAAFFDEGVRTSKQNFLTSRILDVVQPSYQLVIGHAMGVLGFNEFMALLRNFYLVLIFIAYLVGK
GaATL      PQLPEFMGLVRSGLKYGVVSIIGGQGSGKSTILNHLFGTRFDMHPEEGRTQTTQGIWAAKAADNIFVLDVEGTDGAFENKSALLSLALTDVLMVNLEKEVGRFTAANLPLLKTVFEVHLRKPLLLFIIRDCRTPEAKLAATINSDMARIWKEITKPEEAEQSEVSDYFEIRAVPLPHYVHQLPQWEAKAGELRSTFTDPGSAQYVFADRDADGFADYAKQLWDTIESEGDLDLPSQRKMLSQFRCRSKVADGVKAFNECGFASKAKEAVKLASDTFLKESAGYDPEVRNEEVASLRTQLWQVLLPAFEQHAVVLAILLGLDNFLWLLNHFYFLLFLLACGAAG
GtATL      EEFANFVELGKKARAYHIVSIIGGQSSGKSTLLNQLFGTSFEMDSKRGRQQTTKGIWCACAKSEILVMDVEGTDGAFEGKSALFSLALTDIMMINMMHEVGRFNAANLPLIKTVIEAHLRKPLLLFVLRDCSTPVERLKEDVVKDIEKIWKDVSKPANFPDAQLTDFFNIECKALPHYVYCKEQWKEEVESLARQFDDDAREDYIFRGHGADGIADFAGQLWRDIEADNELDLPTHRKMLSMVRCERKRQMKFAAF------------------QAESESSR-------------------------------------------------------------
VbATL      GEVEKWLHLSRCGFDYSVVTVLGCQSSGKSTLLNHLFGTRFQMNSQLGRSQTTKGLWLGVEGQATIIVDVEGTDSTFEHRAALFSLAVADLVVINMMHDIGRATASNYELLEKVLAVNLERTVMLFVIRDHQTPLATLETMLEDDIRKIWTKIKKPKCFEDTGADDFFEFHTIGLPSFFASLEDFRKGVQDLRRKWLTSLRPAQYS----ADGFAHYCKSVWDTIVHESQLNIPSQKEMLATYRCEEIKSALLVETPVPDLQGWGNNLIQQVVAAYEEPASRYQETVYLKKRSELINALCDELQQVVEAHLMHLLLLVGWDELMSCRVFIYVVLGLAVALLVA
LmATL      ----------------------------------------------------------------MLVLDFEGTDGCFERQLSLFGLSIADTLIINMAVDVGRFNAANLNLLRTIFEVNLQKPTLLIVLRDFDDPAPSLA-TVRKSFDTIWEGITRPAQFAGASIDALFHLKYYVMPHYKLQKTEFMTSVETLQRWFSDSQCPDYLFSHRALEGLPAYLTSCWEAIRTSKDLDIPTQREMLAQHRCKEAKMQELKAFMLLRLSEVLDEEMETRLTSFYRQTKLYNSDVVGQYANELETELVNATMRVLNRLSKAALFILGWNELLYVLTSALLVLVVVICAVFF
TbATL      ADINDFLILYRTGVNYHVVGVFGGQSSGKSTLLNSLFQTEFMMDEAHHRGQTTKGAFMTLDAQPLFVLDFEGTDGNFERQLSLFALSVADILIINMAVDVGRFNAANMNLLRTVFEVNLQKPTLLVVLRDFNDPAPSFE-TVRKSFDKIWGNIQKPESFTDATIDVVFDLRYRVLPHYKLQRPEFDSAVSEFREWFVSPKNSNFLFSNCSADGMPSYLSNCWNAICSSKDLDIPTQRDMLARHRCADAKHAAIEEFVIPQFTRALEETIERLLKNFSDQTKLYKVSVVHETAEALEEELGDMELHLLKQYAKSVMLLLGWNELYYLLTSILLIAIIVIAVLFF
TcATL      NGIEEYLALHRVGITYHVVGVLGGQSSGKSTLLNCLFGTKFQMDETKRRGQTTKGAFISFEVLPLFVVDFEGTDGSFERQLSLFALSVADVLLINMAVDVGRFNAANMSLLRTIFEVNLQKPTLLVVLRDFETRTH--FETVRKSFDKIWDNIVKPEAFKNSTIDTLFDLRYHVLPHFKLQRAAFDKETAKFRQWFYLSTCDEYLFHTRGLDGIPSYLSSCWEMIRKSKDLDIPTQREMLARHRCLEVKKQILQLFLVTHLTSLLEQDVDDKLRDFHQQTRLYRIDIVRKTEAELEEELLKVELKLVGEYAKFVLLLLGWNEIWYVLSSVLLVVVVIIAAVFL
TtrATL     DEFERLAKLNEMGDEYAIVAVLGCQSSGKSTLLNMLYGTPFAMDARFGRSQTTQGLWLGRDASAWLVLDVEGNDSAWERKTALFSLALADVLMVNMCTDFGRWDAANLGILKTVFSVNIQKKLLYFVVRDYDTPKDSLRNIICTDVGKIWESIPKPDAFANAAFETFFDLAFVYLPHYKHCKDQFRAEVDTLRAEFHNEETGALALAAPGAIDLPRYADQIWATIKANKDLSLPSEREMLAIYRCDAVLNEQLDEA--ESFATEPIAALARALSAYDAETKLYHSGVVAESRSKLQAQLLARAAPSFEAELVALLLVLGFNEMWMILTSLLLVTTLLGGGLVA
PfATL      EDLKEWMKLNDLGFSYNVIAVLGSQSSGKSTLLNNLFKTSFDMNTKQGHSQTTKGLWLSFDDEPTLILDVEGTDSTFEHRSALFCLALADCVIVNLYHSLGNFTASNYGLLKTVMEVNLEKTILLFTVRDWFAPIEVVRNKILDEINKIWKEMKKPKEAEKLNINNFFIIEVVGLSHGIIKKEDFLKDVNNLRDKWINNLRPSKYS----SDGFAQYCNNIWNTIVKQSQLDIPSQKEMLSTFRCQEIKNNVINNIVIENFKEWAEKIIQKCLDDYFKDASRYKENICLRTSQELLDYLFTQLQAIVDNNLQYILLLFGWNEILFFIRMFKLNVILPLFFAAA
RfATLA     -------------------------------------------------------------------MDLEGTDSNFERQTSLMALTLSEVLMVNMTNDVGRAAGMNVETLRSVLEANLRKTLLLFVIRDQESKKKELERQIREVVNKIWSDIEKPQNYSNALLTDMFDMDFFFVPHIIYETKLFYERIDEL------------------AEGLFTWTKQIWDAISTDESLNIPDQQKLLSAYRCEHALQESYEKFEVKNFGDRLNDIIHQCLEMFDHTAQKYDPEVSNEKRINLIEKLETKIQYFFMKQQEHILLFFAWNEIWAMLKNFLLIMFLLIAMIAF
RfATLB     ----------------------------------------------------------------------------------------------------------------------------------------ELERQIREIVNNIWDEIDKPNMYRHVQLTDMFDIDFYFIPHIIYERECFDERMEDLFRRFTDPTHKKYYFRTSYAEGFYTWTKQIWDAIVADEALNIPDQHKLLSVYRCEHALQESVDKFEVKDFGRRLTEMMYECITLYDTTARKYDAEVSDDKRFGLMEKLESKIQPLFLGQQEH------------------------------
TvATLA     ETLEGYLGITTAGLNYHTLSIIGPQSSGKSTLLNNLFHTTFEMNDQIGRQQTTKGIHAAFNNQNVLIFDIEGSDSLFERKAALFGLALSEVVMVNMEKDIGRYNASSIPLLRTVFEVNLQKCHLLFVIRDSTHPGEIIENQVRRDLDMIWKDVILPQNLQGKKFDDFFVFHFFQLPHLKLEPEKFKEQAAKLASMFTNKDEPGFFFAQPMGDGLAQYIHSVWDAISENRELNLPSQRKTLSNFRCEEFANQAYKEFPFTEFKEIGQKLFETAIHNYNQQANKYVRDIANEKRQSLQERISSFLAPSFQRNCTIVIAIGGYQQLVSVVEHWKTLFLLAAIGLVY
TvATLB     PDLDEHIGIDQAGTDYHMVSIIGCQSSGKSTLLNLLFGTKFEMNEQKGRQQTTKGIHAARAVNPILLFDVEGSDSLFERKSSLFALALSELLVINMESDIGRYNAANIPMLKTVMEVNVQKSKILFVIRDSIPNFDVIKFQINRDMENIWAEITLPDSLKDKTIHDFFDFDFYAIHHMVIQRDIFDKDISALRQRFIDEKEENYLFKEKSGGGLSTYIRNLWEVINENKELNIPSQKLMLSRFKCEENAKAAYDQFLGDKFKSNAEEAIKAANKFYHDNSWRYQQAAVEEFQQKLSTDIGDLLISYYIKHCNYLFLFSCSDYILWWLSNLLFSLTVLFGGTYL
TvATLC     SNLDEKIGIADAGVDYHTVAIIGPQSSGKSTILNLLFGTKFAMNEQRGRQQTTQGIHAAKSVNPILLFDVEGCDSLFERKSALFALALSEVLVINMESDIGRYQASNIPMLKTVFEVNIQKSKILFVIRDSAVNFEAIKFQLNRDITNIWDEINLPDSFKGKQMEDFFEFLYFPIHHMVIQRDQFDADVNTLRKWFNEPPLKDYLFAEKSGEGLSQYIRNLWEVINENKELNIPSQRTMLARFKCDENAAEALSKFIIQDFKPLCDKSVENALKYYHDNSWRYSEAVVKEREAQLKQEISDVLLPYFNSQCKLATFLCSSNYIMKLLANIFFALAVIIGGIYS
CrATL      AGVQSFVELAQCRTNYAVVAIMGPQSSGKSTLLNYVFGTDFKMDAMEGRGQTTKGIWMSKSPKTVLVMDLEGSDGNFERQSALFALAVADVLLVNICHDIGREHGSGKPLLKTIFQVNLKKTVLLFVIRDKKTPLAKLTEVLEADLDRMWDSIAKPAAYSGSKMTDFFEVQYAALSHFEERYEDFQADAVHLRRRFA-PDAEDTLVRGD-GDAFALSIHNIWDVIRSQKDLNLPAHKVMVANIRCQEILEDQLRAFAVEGFGAQVAGLMDSCVKGYEAEALYFDSHVREDKFQELSKRLLAAVQPLYQAQVAAAMLALGWNEAMALLFNLLLLVVGVLVLFLR
RaATL      QNLESYVQISDIGFDYTVVAVFGAQTG---TLLNRLFGTAFQMDDTR-RQQTTKGIWMSPADESVLIMDVEGTDGDFERKSALFSLSVSQILIVNLEHSVGLYNGASMGLLKTVFEVHLQKKLLLFVIRDFSTPLINLENTLRSDLDRIWRGLSKPEMFREAEITDLFDLKFVGLAHKRLQANKFNEDVLNLKQWFFNKQDAKYLMNKEYSDGFSKYADAIWEKIVSNKDLDLPTQQELLAQYRCDEIMNNSLSIFIIEDFKEEFEIDKNKCIEEFKSSAHRYKEEIYRKKLLELEEKINENISSLFLIQQKH------------------------------
CypATLB    -------G------DYFSVSVLGAQSTGK-TLLNILFGTGFPLQPISGRTQTTKGVYLAKAANNVLAVDVEGIDSGLEKKFALFSVAVANVVILNLTHDVGRREASNYPLLSTVFEEYLKPATLLVVFRDHCPPVASLRQQVAADLQEIWEGLSK--------LSDFFRLEFESLPHYRYNRAGFDRAVSDLQSRFLGAGRAGYLFGSDAADKL----QGTWTAINSDAALNVPSARELSAVFRCDEVMQQKLGDATVDGLGNKSKELIDTTVEFQAATAAYAATSARARKEEELRSALSAELYGIYSQQVVA------------------------------
AmATLA     PDLDEYMHVLDRGFDYNMIAVFGSQSTGKSTLLNRIFHTDFDMNESR-RGQTTKGIWLAKAPGGTLVMDVEGTDGDFERKSSLFALAIAEVIIINMEHMVGLYQGANMGLLKVVLDVNLSRTHLFFVIRDHGTPLEMLAETVRTDLDRIWASLNKPPGLENAKLDDFFDVTFTSLPHKRLQPDRFESEAEKLRARFIDPHHPKFVFQPRYADGFPRFARDIWDQINANRDLDLPSQQELLAQFRCDELAAVASAAYIVDTFGQDADAALEAALAPFDQSASRYHRGVYERKRADLIDRVVTATYSVYSTQMRNVMLVLGWNELSYLLTNVMLFLFLLIGAVAY
AmATLB     PDLDEYMHVLDRGFDYNMIAVFGSQSTGKSTLLNRIFHTDFDMNE-SRRGQTTKGIWLAKAPGGTLVMDVEGTDGDFERKSSLFALAIAEVIIINMEHMVGLYQGANMGLLKVVLDVNLSRTHLFFVIRDHGTPLEMLAETVRTDLDRIWASLNKPPGLENAKLDDFFDVTFTSLPHKRLQPDRFESEAEKLRGRFIDPHHPQFVFQPRYADGFPRFARDIWDQINANRDLDLPSQQELLAQFRCDELAAVASAAYIVDTFGQDADAALEAALAPFDQSASRYHRGVYERKRADLIDRVVTATYPVYSTQMRNVMLVLGWNELSYLLTNVMLFLFLLIGAVAY
BsATL      DVLNSFLRVKKCGTKYHVVGVFGGQSSGKSTLLNNLFGTKFEMQDNTGRHQTTKGAFLAKYQQDLFVIDFEGTDGSFERQLSLFALSVADVLVINMSNDVGRYNAANMSLLRTIFEVNLQKPTLLIALRDFETDLQKYADIVMTALNKTWDSITKPQGFENHPITALFQIRFHGLPHYKLQRSEFDVEVKQFRRWFLDTLSPKYLFDSTVLEALSSYFDSCWSSIQTSRDLDIPTQRDLVARHRCSELFDAAIANFLFAQLETALHHAADASNADFTLQTKLYARKVVSEFSAKLSLSFDAKIAEIVALQTAQAMLVLGHNEFFYVATSVLLLFIIAVAYFFF
FaATL      PDIQEYVGLKDAGHEYNLIAIFGAQSTGKSTLLNTVFGTGFDMTANR-RQQTTKGLWMTTSGTNTIVMDVEGTDSEMERKSALFSLAISQVLLINLETDIGRSNASNYGLLRTVFEVNLGKTLLLFVIRDHGTPVAELSKTLEEDMNQIWEGIRKPEGLEDAKLSQYFDLAFTALPHKLIQAAEFDAAVEKLKPWFSDPDNPNYVFKKEYSDGLGHFAGEVWEQICSNKDLDLPTQRQLLAKFRCDEISRNILHSIEVADLADRMHTIYQTSFDSFCHQASRYETSVFQTERDVFAQTLHGILYMLFAAQLRNAIFLLGFNELMDFISSGKYLLIAVFLGLLY
OtATL      AALDDVLAGKTFASGYQIVAIMGPQSSGKSTLLNHAFGTTFRMDDALGRSQTTQGVWLARSETATLVMDLEGTDGAFEKQTALFAMATADVLLVNMCNDIGREQASGKPLLRTIFEVNLKKTMLLFVIRDRKTPFERLVEGLRQDLESIWRGITKPDRYINSSINDLFELKFTSLPHYEHEHDLFVSEAKALRDRFDAPSSDVNSLRATAISGLGL------GHVKANKDLDLPAHKIMVATVRCEEIADSALAKIKIPQLVAKIQAMTDAAVKPYDEEAGYFVKDVREAKRVDLKVRIAKTLGEVVSAHLEHLLMVLGMNEIKWLLTHVTLFLLVAVGLYAR
CypATLA    PRLEEFLGILNRGDEFSVLAIMGCQSGGK-TLMNRLFGTEFRMNP-----DTTRGVWMATDA-SAIVMDLEGSDSAYERKIALFALAIADVLM-----DVGRRDAANYGLLRTVLEINLHKQLLMFVIPPP------VEPARVQDLAAIWGNLSKPAGLESSTVDDFFDLDFVSLPHKVYEEEAFEKGIASLKKRFSDRSDPGYVLKGRQADGFSHYVGSIWDAIRENKDLDLPGQREMVAQFRCGEIAKAALESFPVPGAGARAGELLAAAAKEYAAGAQKYQKRAFEEVASDLRAKLQEVEAKCMKPQGALLLLLFGADEILWLLRNLLFLAVAAAAAAAF
ScATL      SALQYFQGNRDVGLDYHVISVFGSQSSGKSTLLNVLFNTNFDMDAQVKRQQTTKGIWLAQVNTDIFVLDVEGSDGDFERKAALFAIAVSEVLIVNMEQQIGLYQGNNMALLKTVFEVNLSKVLLLFVIRDHVTPLSSLSDSVTRELEKIWTELSKPAGCEGSSLYDYFDLKFVGLAHKLLQEDKFTQDVKKLGDSFVMKGTENYYFKPQYLDGWTMYAENCWDQIERNKDLDLPTQQILVARFKTEEISNEALEEFNLGSLTSQLVKLKEECLTKYDEQASRYARNVYMEKREALNTKLNSHISGTINEFLESLLAVLGWNEFVAVIRNLFVTLTLILGATFF
MeATL      -----------------MVSIMGAQSSGKSTLLNALFDTQFSMNEQDGRSRTTVGTWLARVISPLLILDVEGTDSTFENKVTLFSIALSEVIIMNVYHDLGRYSASNYPIIESVFEASARKTLLLFIVRDYQTPAEKLSGMIHEDVKRLWNSRPKRKDLEHLQLEDCFDVDVVLLPHYALQHEQFLSEARALRDRFTNPLKEDFVFTSPRLDGLGRYAENIWKQIVDDNDLDIPSQREVLSHLRCNEIVKETAEQLLRLDLGDILGVMENDALDAYDSMASSYVKVIYEAKRKELEEEMGEMMEEIYEKHLVTVLLVFAFNEICYVFRHFLLVIILGLVSLAY
DdATL      NGRTTFLDFLTKGFDYSVISILGPQSSGKSTLLNLLFNTRFAMDASTGRKQTTQGVWMGTTNNTFLILDVEGTDGAFERKTSLFSLALSSVLIINMAHDIGRYNAANISLLKTVFELNLQKILIFFLIRDHVTPLERLKATLMEDITKLWTDLQKPEEFVGTRESDFFDFEFTTLPHKIYSPTAFLGQVEQLKQRFSDSGADSFIPKRKYADGFYQFSYQVWETIKSNRDLDLPSQKEMLALYRCDEFVEQSMTQFIQEQFGEKSKRILDQSLSVYDEPAQRYHLETVQKKRQVLTDRILTELKYLFDKQMERLLCVLGFNEFISIISSLLLLLTILLGGVGF
BdATL      SKLSSALNLSDQGFDYNVVAVFGSQSTGKSTLLNRLFNAQFDMDE-TERRQTTKGIWVCKARANTLVMDVEGTDGDFERKSALFSMSVAEVLIVNMEQSVGLYNGANMGLLKTVFEVNLQKTCIFFVLRDFRTPLQKLADTLINDLKKIWDSLSKPPGKESAQITDFFDFEYAGVPHKIYATEQFDAAVEDLRERFYDKKSSRYIFKTGYIDGFPHFAEAIWEQIVKNRDLDLPTQQELLAQFRCDEIAKVIYNKFVVDNLGASMQQLTVSALASFDKDASRYNAAVYKSKRSAFADQMHTVLSVLFVQQLRNLTVALGWNELMAVLWNMLTMMLLGCVAIAF
CmATL      EDLLRFLRLHERGLQYHTVAVLGCQSSGKSTLLNCLFGTNFPMDASIGRYQVTRGIWLGVDAREILVLDLEGTDSSFERKAALFALALAQVLIINVAQDIGRYNAANLALLRTVFEQDVARTRLLFVLRDHNTPLALLEKTLLEDLERIWDSINKPSSVEGASLSTFFDVECTSLPHKELASGAFEQAAADLRDRFY--KGASGIFHESYADGFAVFCQQIWQVVRENRELDIPTEKEALARIRCEEIAQEAASTFDAADLSA----AYERVMMHYQERSARYVPVVAAAKRKQLHDVLSLRAREAYRRRLQRLLVLLGWNEFVAVLQRFLLLSVLIVLGVVV
AcATL      -------NFDNKGFDYWVVSILGCQSSGKSTLLNLLFGTKFQMDSQRGRSQTTKGIWMGNTIRDTLVLDVEGTDGSFERKSSLFSLALAEILIINLFQDIGRWDAANYGLLKTVFELNLQKTLLLFVIRDHVTPLEPLTQAVEADLEKIWSGISKPPEFASSRVHDFFDIMYTSLSHKILDATTFAADVDTLKERFTNPEASDFIFKDAYADGWPMYAERIWETIQESKDLDLPTQKEMLAMFRCDELMETAYRSFFVPAFGELVRQAEEEALSQYEAPASRYHTEVAARKGAALKEKMLDASYALFLQQMRRVMLILGFNEIMALLGNLLLFLFVVLGLMAY
NgATL      ETLDRFVNMRGKGDNYNILSVFGPQSSGKSTLLNRLFGAGFPMDASTGRYQVTLGVCMAKANKDILLMDLEGTDS------------VSEVLLVNMMQDIGRYNAANLALLRIVFELNLQKTLLLFVIRDHMTPLEALRDQMIKDVEKLWGNIMKPTQFEDSKVTDFFDFEFTSLPHKLLQEDLFNKEIELMRDRFVNPNAKGYVFNPKYIDDFEMYAKDIWEVIYANKDLDIPTQKEMLAMYRCDEISSALYRPF-----EEQIIE----------------------------------------------------------------------------
CvATL      GDVSTFISLQKTGLDYSVVTVLGCQSSGKSTLLNRLFKTSFQMDASAGRGQTTKGLWMALNKGNIVVVDVEGTDSTFEHRASLFSLAVADCVIVNMYHDIGRYTASNYGLLQTVLEVNLEKTLLLFIIRDHQTPLAALEKMILKDVHEIWDKVRKPEGLETLPAERFFEFKIVGLPSLFVVPEKFNEASTELQNRFSKAKASDKFLKDTYADGFPIYCRQVWETIVSAKQLDIPTQKEMVGTFRCEEIKVQVVAGLEDPNLPAKVKAVLQEGLEEYSEPASRYSKDIFEKKRSELLQAMKAALGRPVGLHIGHAFLILGWNEIVMVLSNATFFFLGILAVVGI
EhiATLB    ITFEEFIKFKELGFNYNMLSILGPQNSGKSTLLNYLFDTDFALNEKNGRQRTTRGVWLGLVGDDIIIMDLEGSDGSFERKISLFSLSVCSVLMVNISHDVGRYGASNMSLLKNIFELNLQKTLILFVIRDRRKPFENTKSVLLEDIMKIWESVARPECFKRAPIDKFFDLEFTSLPHFKHDKELFIQEAKELKKRF-DCKNQNTYFRPIYADGLALFTKQVWSAIKSNKDLDLPSQKEMLARFRCDELIENIFNEFIFNNFKIFCDCLYDKKMKEFMNVASKYLDRVVKEKADLLSEKMLNEISYLFQTQMTLLIAFLSFDNIVYVFKSTLLALTLIIIGIIY
EhiATLA    PSLKNYIEFLKRGMDYNAVGILGAQSSGKSTLLNYLFNTKFRLNEVMGRSRTTHGVWMALSGKNIVVFDLEGTDGSFERKTSLFSLSVCSVLMVNLSHDVGRFQASNMSLLKTVFELNLQKTLIVFVIRDRDTPFDQIERDIMEDIMRIWDTVIPPEEFINSPINRFFDFQFTSLPHYEHFYENFVEEVNLMKKKF-DPKNKDTYFLPQYADGLSCFCEQIWETIKDNKDLDLPSQREMLSRYRCTEISNQIYKEFIIEDFKKVFTKQIDAALERYKEVTERYMETIVEEIEEQLKKQLCGLVESLFERQAELLVVFFGFDEFIAILTNLLFILTLIIGGGVY
EhiATLC    PSLKNYIEFLKRGMDYNAVGILGAQSSGKSTLLNYLFNTKFRLNEVMGRSRTTHGVWMALSGKNIVVFDLEGTDGSFERKTSLFSLSVCSVLMVNLSHDVGRFQASNMSLLKTVFELNLQKTLIVFVIRDRDTPFDQIERDIMEDIMRIWDT-----------------------------------------------------------------------------------------------------------------------------------------------------------------------------------------------
