# Supplementary material for: Evolution of factors shaping the endoplasmic reticulum
Source: Traffic. 2022 Aug 17;23(9):462–73. doi: 10.1111/tra.12863 (PMC9804665; doi:10.1111/tra.12863)
Supplement: Supplementary file 1 — Appendix S1 Supporting information. [file TRA-23-462-s004.zip › SupplementaryDataset/reticulons.new.MASKED.longbranchesremoved.nex.txt]

#NEXUS
[written Mon Sep 23 13:03:32 MDT 2019 by Mesquite  version 3.6 (build 917) at LAPTOP-EU5UIOPF/129.128.161.41]

BEGIN TAXA;
	TITLE Taxa;
	DIMENSIONS NTAX=82;
	TAXLABELS
		MbRTN TthRTN CrRTNB CrRTNC ScRTNLB ScRTNLA SmRTNC CmRTN PpRTNI AtRTNQ AtRTNM AtRTNT AtRTNS AtRTNP AtRTNN AtRTNA AtRTNB AtRTNI AtRTNL AtRTNC AtRTND AtRTNE AtRTNF AtRTNK AtRTNG AtRTNH SmRTNE SmRTNB PpRTNC PpRTNA PpRTNB PpRTNE PpRTND PpRTNF SmRTNA SmRTND LmRTN BsRTN TcRTN TbRTN DdRTN PpRTNG PpRTNH AtRTNR AtRTNJ TtrRTN GtRTNB AmRTNA AmRTNB NgRTN CrRTNA GtRTNA AcRTN GtRTNC DmRTNB GaRTNB GaRTNA NvRTNB CeRTN TaRTN DrRTN4b NvRTNA DmRTNA XtRTN4 HsRTN1A MmRTN1 XtRTN1 HsRTN4A MmRTN4 DrRTN1a DrRTN1b DrRTN4a XtRTN3 DrRTN3 HsRTN3A MmRTN3 XtRTN2 HsRTN2A MmRTN2 DrRTN2a DrRTN2b MASK 
	;

END;


BEGIN CHARACTERS;
	TITLE  Character_Matrix;
	DIMENSIONS  NCHAR=1481;
	FORMAT DATATYPE = Protein GAP = - MISSING = ?;
	MATRIX
	MbRTN    -------------------------------------------MEQRSSFTTDEGFDVIEHTEAEDMLPQSTQAHQRQDRP----MEKAGQDQPFGANPAQFRAYQNASSNDRSEMRQHED---------------------------------QGG---------YQPPESFQKADDGQ-----------------------AKMNPSNLRQGANKGPEYHFGDN-----------------------------------------------------------------------------------------------------------------------------------------------------------------------------------------------------------------------------------------------------------------------------------------------------------------PSQFRAYQNTDSKGRSEMRLKHEDNDEEAAAQAGQSYATTVKEGDANLHPAHARAEANAAPEHHFGDNPAQFRAYQ------------------------------------------------NSDSQGRSQMRQHESEDGYHPDHTYANAAKEDLDDNGNAAPQDDDLHPQHLRAASNSASSPEPAPTNDADEGRTTALKNKAAAVGQQAKAAGANAAAAIKAQYQKVAGHTESSEAEKPAAEGEGKMANIKDKVAGVAQQAQAAGASASAAIKQQLTKTKEGLQAAHEQAQQEAKAAAAKAETEGNAEEEEGDAEPEEIEGEPWWSRPINSLNVYQSFQNATHP-----------------------------------------------------------------------------------------------------------------------------------------------------TAQSLLTWERPAQSGIALGAAVAMWYCFLTQ---RF-SIIYLGCFAVEMLLGASIVVHIGAALSDKLFKT--------SAQQTINK----FVDPYYDLVQAYTIDLLPRHQAIVQAMASAAEGGSYVVSRARTWLRCDSIIDSIMAF--------------------------------F--GLRILVNV-LSVFSIPMLLLMTVVYGFSVPVLFKHFG----RQID---------------QVVCPVLETLGP---QPFVRVREGV---------------------------------------------------------VCVCVCVCVC------------------VCVVFARALCVVR-----------------------------------------------------------------------------------------
	TthRTN   ----------------------------------------------------------------------------------------------------------------------------------------------------------------------MVNGGCPFSKDPEH-------------------------------------------------------------------------------------------------------------------------------------------------------------------------------------------------------------------------------------------------------------------------------------------------------------------------------------------------------------------------------------------------------------------------------------------------------------------------------------------------------------------------------------------------------------------------------------------------------------------------------------------------------------------------------------------------------------------------------------------------------------------------------------------------------------------------------------------------------------------------------KITPVIL-------GSHLAALNLGLMVAYLA---DF-RLVSSSLNILAFSLFACLVAV----QLKKFLGV--------EFKYNQSS----QKEQQSAEASCCKIDLNNP-ESIKGLYIHLYTWINNGVQRFRKIVLLQDKLYTLKWL--------------------------------S--ILYFATKV-AYFLGDFGFLFVASNVACVTPYVLQNHS----EQIK---------------QLYQTVKQQVTQ---Q-VSALADK--------------------------------------------------------------------------------------IPGKAKTD----------------------------------------------------------------------------------------------
	CrRTNB   -------------------------------------------------------MCMFGSRHTPPECSLAQSTNQEGKHTEHRASRIRCNTQDLCAKQPQETMADAAEHALGKDPIEVVKAELA-----------------------------------------DTPVAGAVKQVASE-----------------------MKTAFGSPQPEPLPEKPAPVPAA---------------------------------------------------------------------------------------------------------------------------------------------------------------------------------------------------------------------------------------------------------------------------------------------------------------------------------------------------------------------------------------------------------------------------------------------------------------------------------------TPEVNPAKQLNFTNLNPATPSTPPMVGAVGSEDVDYVV----------------------------------------------------------------------------------------------------------------------------------------------------------------------------------------------------------------------------------------------------------------------------------------------------FINETLMWTNKVRSTFYFVAGLLAWVVVRAVSKSDT-TLFTGLCYVLLASL-----------FWNFLRA---------------------AMAP-----AYAARCTWAHSAVTRFLVASATATLNAAAALHDRHLHGIDPLHTLEVG--------------------------------L--GLWVLSLL-GRALPFVTLLLLLHIGAFTLPVAYKFNK----GRVD---------------GLIADVYGKAQA---Q-YEKLDRR----------------------------------------------------------------------VRATAVLVPMAVLFVLLPTLDRVVAVFICLAYGRVWAKPDEFASFQKKRLEPVGATLHKAMTPLTGTVATTLNKYEITPTPRKKKI--------------------------------
	CrRTNC   ----------------------------------------------------------MADAAEHALGKDPIEVVKAELADTPVAGAVKQVASEMKTAFGSPQPEPLPEKPAPVPAATPEV----NPA--------------------------------------KQLNFTNLNPATPS-----------------------TPPMVGAVGSEDVDYVV---------------------------------------------------------------------------------------------------------------------------------------------------------------------------------------------------------------------------------------------------------------------------------------------------------------------------------------------------------------------------------------------------------------------------------------------------------------------------------------------------------------------------------------------------------------------------------------------------------------------------------------------------------------------------------------------------------------------------------------------------------------------------------------------------------------------------------------FINETLMWTNKVRSTFYFVAGLLAWVVVRAVSKSDT-TLFTGLCYVLLASL-----------FWNFLRA---------------------AMAP-----AYAARCTWAHSAVTRFLVASATATLNAAAALHDRHLHGIDPLHTLEVG--------------------------------L--GLWVLSLL-GRALPFVTLLLLLHIGAFTLPVAYKFNK----GRVD---------------GLIADVYGKAQA---Q-YEKLDRR--------------------------------------------------------------------VR--ATAVLVPMAVLFVLLPTLDRVVAVFICLAYGRVWAKPDEFASFQKKRLEPVGATLHKAMTPLTGTVATTLNKYEITPTPRKKKI--------------------------------
	ScRTNLB  ----------------------------------------------------------------------------------------------------------------------------------------------------------------------MSASAQHSQAQQQQ-----------------------QQKS----------------------------------------------------------------------------------------------------------------------------------------------------------------------------------------------------------------------------------------------------------------------------------------------------------------------------------------------------------------------------------------------------------------------------------------------------------------------------------------------------------------------------------------------------------------------------------------------------------------------------------------------------------------------------------------------------------------------------------------------------------------------------------------------------------------------------------------------------CNCDLLLWRNPVQTGKYFGGSLLALLILKKV------NLITFFLKVAYTILFTTGSIEFVSKLFLGQGL-----------ITKYGP----KECP-------------NIAGFIKPHIDEALKQLPVFQAHIRKTVFAQVPKHTFKTA--------------------------------V--ALFLLHKF-FSWFSIWTIVFVADIFTFTLPVIYHSYK----HEIDATVAQGVEISKQKTQEFSQMACEKTKP---Y-LDKVESK------------------------------------------------------LGPISNLVKSKTAPVSSTAGPQTASTSKLAADVPLEPESKAYTSSAQVMPEVPQHEPSTTQEFNVDELSNELKKSTKNLQNELEKNNA----------------------------------------------
	ScRTNLA  ----------------------------------------------------------------------------------------------------------------------------------------------------------MNR---------NTTTNKNANLNNSR-----------------------NANAPGEAGHQ---------------------------------------------------------------------------------------------------------------------------------------------------------------------------------------------------------------------------------------------------------------------------------------------------------------------------------------------------------------------------------------------------------------------------------------------------------------------------------------------------------------------------------------------------------------------------------------------------------------------------------------------------------------------------------------------------------------------------------------------------------------------------------------------------------------------------------------------NKTGLIYWTNPSKSGASFAATLVSLLILRNV------NVISVLLKIGYMVLFTSFAVELSTKVLFDKGV-----------VSRFGM----QESP----------DLV---GVLKPHIDRELDRLPALEDRIRKLVFAHRTRNNFTIG--------------------------------V--SLYFLHGL-FAIFSMNTVLIMTTIFLYTVPLIYDRKQARIDRAID---------------RMKDLVIHRFHK---N-YNKVVEKTEPYIDKIIPPQTDEGSYSTSISNENKSSTSQRNKSGLSSSEFDNMNDTSASKSGKDSYSTSQYNRAEYPVSQNENIGTLKSGKQEIPTEKDFNNRHENFSKPDVKTYDPRTVDIEEELAAHQRELEQNLKDGDYNLVGSKEIPDPITVPAPTRHTTKPAESQSIPIKNNETLHKTTHGLKQKLQHA-
	SmRTNC   ----------MQIDGGLQADRVTLDREDRSGEQEIEWRQRGEEEEEEEEEAVEEEEEKKEEEEEEEEEEARRNDDARKDWREELVEEEAARELAATDFLSAGCQHSTSRSSASVASDQDQAAEVATPTPASTAATQSSPCRHFSCTFCDRKFSSSQA---------LGGHQNAHKRERSAARRALRCHTSNLASFNGSWSRYHHQNHGGGGARFSGGAAPFRVQSM------------------------------------------------------------------------------------------------------------------------------------------------------------------------------------------------------------------------------------------------------------GLQAHSTTPMVANTMCVPQPAAAAASSQHPGAAAWSSLSPRANIGKSSSLRQPAMTFARPAGAASFRTGEFMRRCVDENFRKSKPLSKKPNGQRRFSRLLLAPSINGARVYRDRAEAMRRSSPMLVARRTPSPSSSSISSATASGATLSQSRSLPASIHPQQLGTSEESAANGSIAPAPAPPHSSEARVFRRAVSVPDRIMPAVAGVPDSMDIDEESVRNAILSRMQAEENGRSARRLRYDKLSRSEDQVVRRSGEAMAFSMRNGSAKKQRGDAVRERNGGNGGGNVEVPCEQTVEGNVLRQPVPVAVKVEPVEPESDPIQLKASPVQKNSRQFKQKATELFASLPSSFSFGGRASSVNGSPSFHSRPPGRDQSSHKEDWMQ-----------------------------------------------------------------------------------------------------------------------------------------------------------------------LVMNVILWRDFSTSSLIFGAGAFAILSASLMQDIHL-NIVTTLSYLALTYLSAVF-------FRINILR-------------RAPS----SSSD----------SWKISEAAALELTRGALPAFNAVLFKFSQLFSG-DPGTTLKVA--------------------------------------------ATLCRMIPYA-VAFFGAFLVPKFYVSYT----AQLH---------------EKGIHLVSHFSS---G-WESCPHK-------------------------------------------------------------------------KMVAGVAAVLIWKFLSTSSRFWIAFFSLVAFKQYQNYRSEVPCEAIKKEH-----------------------------------------------------------------
	CmRTN    ---------------------------------------------------MSQLDDTHDLLNMGDAGSGSKESDSALRRG----GDVSGGKAAPVNGAVAASESDNASSSSAALRNSSASF--------------------------------REG---------PPGRPPLLSQRFTV-----------------------ARQHLPG-------------------------------------------------------------------------------------------------------------------------------------------------------------------------------------------------------------------------------------------------------------------------------------------------------------------------------------------------------------------------------------------------------------------------------------------------------------------------------------------------------------------------------------------------------------------------------------------------------------------------------------------------------------------------------------------------------------------------------------------------------------------------------------------------------------------------------------------------QLHEILMWRNKYRSGLAFALGNLFFYFTTFG---EL-SIITVFSMIVFWIVLLGSCLV----LLSRALA-----------YLTSAS----PVPGASPVGTTAPTRRLLNRETAERLTESTMKTVNGLENLLRDAAHCRDWQLTVKVL--------------------------------L--GSYLIGKL-GPLFLNMYMGWLIFLSVMTLPKVYEWKQ----RDID---------------DLIREIQPVLQS---K-LYEAEAL-----------------------------------------------------------IKNHISSVL----------------SQIPPKVHEYSEMLRAQLRALTGASDRARSSSSRPPFSAGTSAATSSSMTTSAETKED----------------------------------------------
	PpRTNI   ---------------------------------------MGDAMETCVVTGGRGFLAKCVVQKLLEEGRFVVRIVDLAPSIQLTPEEEAAGVMRHALDTGRVQYVSCDIRSEDQVVEALRGVSVVFHMAAPNTSINVFKLHFDVSVTGTRNVIKACLECGVKKLVYTSSPSIVFDGVHPL-----------------------VNVDESAPICDKFNDYYSDCKAQ---------------------------------------------------------------------------------------------------------------------------------------------------------------------------------------------------------------------------------------------------------------------------------------------------------------------------------GEALVLSANGKNGLLTCAIRPSGIFGPGDRLTVPAFAKSARAGKLKFILGDGKNM-----------------------------------------------------FDWTFVENVAHAHLCAERALVPVEFSGEHVVSGKAFFITNQEPIPFWDFLTKIITGLGYPKPKFNIPAPLVLTIAEAYDSLAKVLAPLGVKPAVNFNPVRLRLVTVTRTFNSNRAAQLLGYKPIVSLEEGIRRTIEAYPELRAEAEDPDIADREIEVPSKMKSALGGG------------------------------------------------------------------------------------------------------------------------------------------------------------------------------------------------------------AVADALLWKNGKKSAGLFFALFFFLYSFYSS---GT-TLVSALTYNLCVALIAVF-------VYNLLPD----------PFFQISL----PKIP--------SSSFEISEDGVKVVALQFRSHWNCVCSILERIVVQRDFSLFFKVM--------------------------------V--LLRVVKFF-GR-FSFQSLLFMGLFAAFTAPFMYEQNE----EEFD---------------KLCALVLETFNS---Y-YGLVTSK--------------------------------------------------------------------------------------LPPSIQGRLNLKKVQ---------------------------------------------------------------------------------------
	AtRTNQ   ----------------------------------------------------------------------------------------------------------------------------------------------------------------------MANDVTKDPTPKSD-------------------------------------------------------------------------------------------------------------------------------------------------------------------------------------------------------------------------------------------------------------------------------------------------------------------------------------------------------------------------------------------------------------------------------------------------------------------------------------------------------------------------------------------------------------------------------------------------------------------------------------------------------------------------------------------------------------------------------------------------------------------------------------------------------------------------------------------------------------------------------IVEDIYLWRRKKLAFSTLLVSTSTWILLSFY---GF-TTITIVSWIGIAVVSMIF-------LWGSLLR-----------LLSKVE----PELS----------GLEVSEEFVVETVRSCRMLMEEMVRWMFRVGAESEWFVFARTV--------------------------------L--GFWILSRI-GNLLDFHTCLFIGLVMGLTVPKLWEEYG----DQIQ---------------KHLGSLKDKSKG---A-YNTTHEK--------------------------------------------------------------------------------------ILEMKNKLHHGTEEKVKKSE----------------------------------------------------------------------------------
	AtRTNM   -------------------------------------------------------------------------------------MDSLSDIDGDFDGRNEGG---------------------------------------------------------------SSSDYRLLGRQITV-----------------------HQFMGGGKGEFFFPEFHFGYSRK------------------------------------------------------------------------------------------------------------------------------------------------------------------------------------------------------------------------------------------------------WKTWQF---------------------------------------------------------------------------------------------------------------------------------------------------------------------------------------------------------------------------------------------------------------------------------------------------------------------------------------------------------------------------------------------------------------------------------------------------------------------------------------------------------------------------------------------------------------------IAADLLLWRRRHLSLGVIIISTVAWLIFEFS---GL-PFLSVSSDVLLIVIMISF-------VHARVSA-----------FRNRQL----HSLP----------ELVLSEEMVNSAAASFRIKLNHLLVMAHDVTVGNDFRLFFKQV--------------------------------V-ICLWLLSAI-GSYISLCTLLYIGTILSVTIPALYSKYQ----SKVD---------------KCCGTIHRRLSH---H-YKIVDEN----------------------------------------------------------------------------------VISRLSWSLSKDKDS-------------------------------------------------------------------------------------------
	AtRTNT   ------------------------------------------------------------------------------------------------------------------------------------------------------------M---------SSSSDKLFNRDRTI-----------------------HEILGGG-------------------------------------------------------------------------------------------------------------------------------------------------------------------------------------------------------------------------------------------------------------------------------------------------------------------------------------------------------------------------------------------------------------------------------------------------------------------------------------------------------------------------------------------------------------------------------------------------------------------------------------------------------------------------------------------------------------------------------------------------------------------------------------------------------------------------------------------------IVADVMLWRKKNVSVGIVTVTIASWMVFEAF---AY-TIFTLISSVLLLLLSILF-------LWSKSAS-----------ILNRPS----PPLP----------EFQISEAMAEEASIWLRIHVNKLLQVSHDIAMARDSELYTKVA--------------------------------V--SLFLLSLI-GSLMDFQTLCHTSVLVVMTVPAFYERYE----DYIV---------------GSIEFICNKTRE---L-YLRLEIW--------------------------------------------------------------------------------------ANPENKKLS---------------------------------------------------------------------------------------------
	AtRTNS   -------------------------------------------------------------------------------------MAVFGYEM-------------------------------------------------------------------------DEHRASSSRRRRSL-----------------------YHNLGGG-------------------------------------------------------------------------------------------------------------------------------------------------------------------------------------------------------------------------------------------------------------------------------------------------------------------------------------------------------------------------------------------------------------------------------------------------------------------------------------------------------------------------------------------------------------------------------------------------------------------------------------------------------------------------------------------------------------------------------------------------------------------------------------------------------------------------------------------------RFADIMFWKNKKESGTILGVFTLIWFLFEVV---EY-PFITFLCQILLLFIFIFL-------IWSYIGS---------SQLIQSKP----PSIN----------DLRISESNWR----FLFNKINWFIIKLYDISSGKDFRLLFLAV--------------------------------V--SLWILSVV-GNYFSSLTLLYIGE----------------------------------------------------S----------------------------------------------------------------------------------------------------------------------------------------------------------------------------------------------------
	AtRTNP   -----------------------------------------------------MKSTFICKLSNLRFRLCFRIMPDKNIV-----EDVIGDLVDNFTETVQKNKHGSSFFEQEDSV--------------------------------------------------SSRFNRLFDRQKPI-----------------------HHVLGGG-------------------------------------------------------------------------------------------------------------------------------------------------------------------------------------------------------------------------------------------------------------------------------------------------------------------------------------------------------------------------------------------------------------------------------------------------------------------------------------------------------------------------------------------------------------------------------------------------------------------------------------------------------------------------------------------------------------------------------------------------------------------------------------------------------------------------------------------------KSADVLLWRNKKISASVLMGATAIWVLFEWI---NF-HFLSLVCYALLLGMIAQF-------VWSNASG-----------FLNRSQ----SRVP----------RLVLPKDFFAEVGVAVGKEVNRGLLFLQDLACKGNLKQFLMAV--------------------------------I--GLWVAAMV-GSCCNFLTVLYIGFVGAHTMPVLYERYE----DEVD---------------GFMDSMIMKFHS---H-YKKLDTG----------------------------------------------------------------------------------FLSRIPSGKFGLKKRE------------------------------------------------------------------------------------------
	AtRTNN   ------------------------------------------------------------------------MEEEKLEIVGPLEEPLMGNIVPEEINGLDSLTSSDSDSEKPDSPVPI-----------------------------------------------NAPIYRMFGRERPI-----------------------HMVLGG---------------------------------------------------------------------------------------------------------------------------------------------------------------------------------------------------------------------------------------------------------------------------------------------------------------------------------------------------------------------------------------------------------------------------------------------------------------------------------------------------------------------------------------------------------------------------------------------------------------------------------------------------------------------------------------------------------------------------------------------------------------------------------------------------------------------------------------------------AADVLLWRDKKVTLGLLSAVTVIWLLFGFG---GR-RLLTSLCRGSILFLLLSF-------LWSNALN--------------KSP----ENMM----------DIYIPEKPLLQAASAMTFELNCAFATLRSIALERDIKNFVMAV--------------------------------I--GLWLVSVI-GNWFSFLSLLYICFVLIHTVPMLYEKYE----DEID---------------PIAEKAVIEMKK---H-YQVFEAK------------------------------------------------------------------FL----------------SKIPH---------------------------------------------------------------------------------------------------
	AtRTNA   ---------------------------------------------------------------------MAEEIEKSVPTEESLMEKISEKIHHHDSSSSSESEYEKPDSPSAV----------------------------------------------------KAKIYRMFGREKPV-----------------------HKVLGGG-------------------------------------------------------------------------------------------------------------------------------------------------------------------------------------------------------------------------------------------------------------------------------------------------------------------------------------------------------------------------------------------------------------------------------------------------------------------------------------------------------------------------------------------------------------------------------------------------------------------------------------------------------------------------------------------------------------------------------------------------------------------------------------------------------------------------------------------------KPADVFLWRDKKLSGAVLGVATAIWVLFELV---EY-HLLSLLCHISILALGGLF-------LWSNAHT-----------LINKTS----PQIP----------EIHVPEEAFLVVASSLRNELNQAFVILRSIALGRDLKKFLMVV--------------------------------V--GLWIISVV-GNWFNFLTLVYICFVILHTVPMLYEKHE----DKVD---------------PLAEKAMKELQK---Q-YVVFDEK------------------------------------------------------------------VL----------------SKIPIASLKAKAKLG-----------------------------------------------------------------------------------------
	AtRTNB   ---------------------------------------------------------------------MAEELEKSMHKEESLMEKIADKIHDHDSSSSSDSEHEKPESPSAL----------------------------------------------------KAKIYRLFGREKPV-----------------------HKVLGGG-------------------------------------------------------------------------------------------------------------------------------------------------------------------------------------------------------------------------------------------------------------------------------------------------------------------------------------------------------------------------------------------------------------------------------------------------------------------------------------------------------------------------------------------------------------------------------------------------------------------------------------------------------------------------------------------------------------------------------------------------------------------------------------------------------------------------------------------------LPADVFLWRDKKLSASVLGVATAIWVLFELV---EY-HFLSLVCHILIFALAALF-------LLSNAHA-----------FMNKTP----PKIP----------EIHIKEEHFLMIVSALRNELNQAFVILRSIALGRDLKKFLMVV--------------------------------F--GLWIISVV-GNWFNFLTLVYICFVVLHTVPMLYEKHE----DKVD---------------PVAEKTLKELKK---H-YMVFDEK----------------------------------------------------------------------------------VLSKLPVASLKAKLG-------------------------------------------------------------------------------------------
	AtRTNI   ------------------------------------------------------MADEHKHEESSPNLDPAVEVVERESLM----EKLSEKIHHKGDSSSSSSSDDENEKKSSSSSPKSL----------------------------------------------KSKVYRLFGRERPV-----------------------HKVLGGG-------------------------------------------------------------------------------------------------------------------------------------------------------------------------------------------------------------------------------------------------------------------------------------------------------------------------------------------------------------------------------------------------------------------------------------------------------------------------------------------------------------------------------------------------------------------------------------------------------------------------------------------------------------------------------------------------------------------------------------------------------------------------------------------------------------------------------------------------KPADIFMWKDKKMSGGVFGGATVAWVLFELM---EY-HLLTLLCHVMIVALAVLF-------LWSNATM-----------FIHKSP----PKIP----------EVHIPEEPLLQLASGLRIEINRGISSLREIASGRDIKKFLSAI--------------------------------A--GLWVLSIL-GGCYSFLTLAYIALVLLFTVPLFYDKYE----DKVD---------------SYGEKAMAELKK---Q-YAVLDAK----------------------------------------------------------------------------------VFSKIPRGPLKDKKKD------------------------------------------------------------------------------------------
	AtRTNL   ------------------------------------------------------MAEEHKHDESVIAPEPAVEVVERESLMDKISEKIHHGGDSSSSSSSSDDEDEKKKTKKPSSPSSSM----------------------------------------------KSKVYRLFGREQPV-----------------------HKVLGGG-------------------------------------------------------------------------------------------------------------------------------------------------------------------------------------------------------------------------------------------------------------------------------------------------------------------------------------------------------------------------------------------------------------------------------------------------------------------------------------------------------------------------------------------------------------------------------------------------------------------------------------------------------------------------------------------------------------------------------------------------------------------------------------------------------------------------------------------------KPADIFMWKNKKMSGGVLGGATAAWVVFELM---EY-HLLTLLCHVMIVVLAVLF-------LWSNATM-----------FINKSP----PKIP----------EVHIPEEPILQLASGLRIEINRGFSSLREIASGRDLKKFLIAI--------------------------------A--GLWVLSIL-GGCFNFLTLAYIALVLLFTVPLAYDKYE----DKVD---------------PLGEKAMIELKK---Q-YAVLDEK----------------------------------------------------------------------------------VLSKIPLGPLKNKKKD------------------------------------------------------------------------------------------
	AtRTNC   -------------------------------------------------------------------------MVEDHKHEESILEKIVEKIHGHGDSSSLSDSDDDKKSTSSSSSSF------------------------------------------------KSKIYRLFGREKPV-----------------------HKVLGGG-------------------------------------------------------------------------------------------------------------------------------------------------------------------------------------------------------------------------------------------------------------------------------------------------------------------------------------------------------------------------------------------------------------------------------------------------------------------------------------------------------------------------------------------------------------------------------------------------------------------------------------------------------------------------------------------------------------------------------------------------------------------------------------------------------------------------------------------------KPADIFLWRNKKVSGGVLGAVTASWVLFELF---EY-HLLAFLCHFAIFALAALF-------LWSNACT-----------FIHKST----PHIP----------EVHIPEDPILQLVSGLRIEINRGLTLLRNIASGKDVKKFILVI--------------------------------A--GLWVLSII-GSCYNFLTLFYTATVLLFTIPVLYEKYE----DKVD---------------AYGEKAMREIKK---Q-YAVLDEK------------------------------------------------------------------------------VLRKVISKIPRGALNKKKD-------------------------------------------------------------------------------------------
	AtRTND   -------------------------------------------------------------------------MVEDHKHEESILEKIVEKIHGHGDSSSLSDSDDDKKSTSSSSSSF------------------------------------------------KSKIYRLFGREKPV-----------------------HKVLGGG-------------------------------------------------------------------------------------------------------------------------------------------------------------------------------------------------------------------------------------------------------------------------------------------------------------------------------------------------------------------------------------------------------------------------------------------------------------------------------------------------------------------------------------------------------------------------------------------------------------------------------------------------------------------------------------------------------------------------------------------------------------------------------------------------------------------------------------------------KPADIFLWRNKKVSGGVLGAVTASWVLFELF---EY-HLLAFLCHFAIFALAALF-------LWSNACT-----------FIHKST----PHIP----------EVHIPEDPILQLVSGLRIEINRGLTLLRNIASGKDVKKFILVI--------------------------------A--GLWVLSII-GSCYNFLTLFYTATVLLFTIPVLYEKYE----DKVD---------------AYGEKAMREIKK---Q-YAVLDEK------------------------------------------------------------------------------VLRKVISKIPRGALNKKKD-------------------------------------------------------------------------------------------
	AtRTNE   -------------------------------------------------------------------------MAEEHKHEESIMEKISEKIHGHDDSSSSSSDSDDDKNSASL----------------------------------------------------KTKIYRLFGREQPL-----------------------HKLFGGG-------------------------------------------------------------------------------------------------------------------------------------------------------------------------------------------------------------------------------------------------------------------------------------------------------------------------------------------------------------------------------------------------------------------------------------------------------------------------------------------------------------------------------------------------------------------------------------------------------------------------------------------------------------------------------------------------------------------------------------------------------------------------------------------------------------------------------------------------KPADIFLWRNKKVSGGVLGAATVSWILFELL---EY-NLLTLFGHISILALAVLF-------LWSSAST-----------FIHKSP----LHIP----------EVHIPEDVVLQLASGLRIEINRGFTVLRDIASGRDLKKFLLVI--------------------------------A--GLWVLSKV-GSSCNFLTLIYIATVLLFTIPVLYEKYE----DKVD---------------DFGEKAMREIKK---Q-YVEFDVK------------------------------------------------------------------------------VLSKVMSKIPKGAFAFIKKKD-----------------------------------------------------------------------------------------
	AtRTNF   -------------------------------------------------------------------------MAEEHKHEESIMEKISEKIHGHDDSSSSSSDSDDDKNSASL----------------------------------------------------KTKIYRLFGREQPL-----------------------HKLFGGGKHSENQDINERFGLVF---------------------------------------------------------------------------------------------------------------------------------------------------------------------------------------------------------------------------------------------------------------------------------------------------------------------------------------------------------------------------------------------------------------------------------------------------------------------------------------------------------------------------------------------------------------------------------------------------------------------------------------------------------------------------------------------------------------------------------------------------------------------------------------------------------------------------------AAADIFLWRNKKVSGGVLGAATVSWILFELL---EY-NLLTLFGHISILALAVLF-------LWSSAST-----------FIHKSP----LHIP----------EVHIPEDVVLQLASGLRIEINRGFTVLRDIASGRDLKKFLLVI--------------------------------A--GLWVLSKV-GSSCNFLTLIYIATVLLFTIPVLYEKYE----DKVD---------------DFGEKAMREIKK---Q-YVEFDVK------------------------------------------------------------------------------VLSKVMSKIPKGAFAFIKKKD-----------------------------------------------------------------------------------------
	AtRTNK   -------------------------------------------------------------------------------------------------------------------------------------------------------------------------------MEESV-----------------------HQSIRFG-------------------------------------------------------------------------------------------------------------------------------------------------------------------------------------------------------------------------------------------------------------------------------------------------------------------------------------------------------------------------------------------------------------------------------------------------------------------------------------------------------------------------------------------------------------------------------------------------------------------------------------------------------------------------------------------------------------------------------------------------------------------------------------------------------------------------------------------------SVADLIMWKNRRGGFLLLGSTTLLWFLFEKC---GY-SFFPFVVNTQLLSVVILF-------LWAKSAI-----------LFNRPM----PQLP----------NLEITEEFVFMVADAIRVWINTVLAVAREIYVGRNAKQLFRVS--------------------------------V--VLWTVSFV-GNFLNFLTILYLGVVLSLLIPFLYERYQ----DLID---------------EKLSLTHRVIQT---Q-YRKIDER-------------------------------------------------------------------------------------LLQKIIAKPTNKIKKMQ--------------------------------------------------------------------------------------
	AtRTNG   -----------------------------------------------------------------------------------------------------------------------------------------------------------------------MGDSVSSSSRVSV-----------------------HQSLGAG-------------------------------------------------------------------------------------------------------------------------------------------------------------------------------------------------------------------------------------------------------------------------------------------------------------------------------------------------------------------------------------------------------------------------------------------------------------------------------------------------------------------------------------------------------------------------------------------------------------------------------------------------------------------------------------------------------------------------------------------------------------------------------------------------------------------------------------------------SVADLLLWRNRTGAVILLISSTGFWFLFERA---GY-NLLSFVSNVLLLLVAIFF-------LWAKSAT-----------VLNRPL----PPVP----------NMEIPEEFANKAADDLRVWINYVLSIASDITIARNPIRLLQVS--------------------------------L--VLWAISYV-GTLINSLTLVYIGVLLSLSFPIVYEKYQ----DHID---------------EKVNSTSKFVRN---I-SRKFP----------------------------------------------------------------------------------------LPINKEKKHQ--------------------------------------------------------------------------------------------
	AtRTNH   -----------------------------------------------------------------------------------------------------------------------------------------------------------------------------------------------------------MQFF----------------------------------------------------------------------------------------------------------------------------------------------------------------------------------------------------------------------------------------------------------------------------------------------------------------------------------------------------------------------------------------------------------------------------------------------------------------------------------------------------------------------------------------------------------------------------------------------------------------------------------------------------------------------------------------------------------------------------------------------------------------------------------------------------------------------------------------------------AVADLLLWRNRTGAVILLISSTGFWFLFERA---GY-NLLSFVSNVLLLLVAIFF-------LWAKSAT-----------VLNRPL----PPVP----------NMEIPEEFANKAADDLRVWINYVLSIASDITIARNPIRLLQVFFHHLWQTICCIFLFLHVMYLTVHISFVFAVKQVSLVLWAISYV-GTLINSLTLVYIGVLLSLSFPIVYEKYQ----DHID---------------EKVNSTSKFVRN---I-SRKFP----------------------------------------------------------------------------------------LPINKEKKHQ--------------------------------------------------------------------------------------------
	SmRTNE   ----------------------------------------------------------------------------------------MDQKVATV----------------------------------------------------------AGG---------TAPVPSLLHRERSV-----------------------HQILGGG-------------------------------------------------------------------------------------------------------------------------------------------------------------------------------------------------------------------------------------------------------------------------------------------------------------------------------------------------------------------------------------------------------------------------------------------------------------------------------------------------------------------------------------------------------------------------------------------------------------------------------------------------------------------------------------------------------------------------------------------------------------------------------------------------------------------------------------------------KFADVMLWKQKRKSIGILGGSTLVWFVFEWS---GY-TLISLVANIVLFLLIALF-------AWANLAA-----------LVNRPL----PPVP----------EVQLSDEKSNKIAKRVAKEVNGVLNYARSLSTGKDFPMLLKVI--------------------------------TCLMLWVLGNV-GQWFSLLTLIYLGVIGTLTLPLAYERHE----DQID---------------QFIQKIVQKARN---Q-YHKLDEC------------------------------------------------------------------CL----------------SKLPQCCKN-----------------------------------------------------------------------------------------------
	SmRTNB   -------------------------------------------------------------------------------------MAPASDDTIQLPAS-------------------------------------------------------TSA---------DSSSRRLFAREKSV-----------------------HELLGGG-------------------------------------------------------------------------------------------------------------------------------------------------------------------------------------------------------------------------------------------------------------------------------------------------------------------------------------------------------------------------------------------------------------------------------------------------------------------------------------------------------------------------------------------------------------------------------------------------------------------------------------------------------------------------------------------------------------------------------------------------------------------------------------------------------------------------------------------------LLGDVLLWRKKHLSASVLGIATLIYVLFEWC---GY-TVLSVFCNSFLLITIVLF-------VWSLGAS-----------FTNRPP----PRIP----------ELQLSEKTVQDVAHTVQLQFNNAVGAFRSIVLERNYVLFLKAA--------------------------------A--GLWLLSTV-GSWTSLLTLLYIGVIVAHIVPFVYDKYE----DKIE---------------HYMKVAVSEGKK---Q-YSKVDEM------------------------------------------------------------------VV----------------KKIPRAAKEKKSE-------------------------------------------------------------------------------------------
	PpRTNC   --------------------------------------------------------------------MQAAAMSERSDLTHSTAESDMDTVTQTVHKMPASNTAPASE---------------------------------------------------------YGPGKRFLTKDKNV-----------------------HQILGGG-------------------------------------------------------------------------------------------------------------------------------------------------------------------------------------------------------------------------------------------------------------------------------------------------------------------------------------------------------------------------------------------------------------------------------------------------------------------------------------------------------------------------------------------------------------------------------------------------------------------------------------------------------------------------------------------------------------------------------------------------------------------------------------------------------------------------------------------------RAADVFLWKDRNTSVAVLVGSTLLWCLLEKS---GY-TLLTLLSNIFMFSLAILF-------VWANVSS-----------LLNRAG----PPVP----------EFSLSDDFVMRTASCVRDELNKALRFSRNVALGNDFKLFFKVV--------------------------------T--LLWVVSTV-ASWFNLLTLIWIGVILLHVVPFVYDKYE----DIID---------------HHASNAFHAANV---H-FKKLDDA------------------------------------------------------------------VL----------------QKIPRAPAKEKKIQ------------------------------------------------------------------------------------------
	PpRTNA   -------------------------------------------------------------------------MSEQSDVSHSS-ESVMDSVIDQVGKMPASQPAPSSG---------------------------------------------------------YGPGNRFLTKDKNV-----------------------HQILGGG-------------------------------------------------------------------------------------------------------------------------------------------------------------------------------------------------------------------------------------------------------------------------------------------------------------------------------------------------------------------------------------------------------------------------------------------------------------------------------------------------------------------------------------------------------------------------------------------------------------------------------------------------------------------------------------------------------------------------------------------------------------------------------------------------------------------------------------------------RAADAFLWKDRNLSAIILGGSTLVWFLLEKS---GY-TFLTLLSNILMFSVIILF-------VWANVAA-----------LLNRAG----PPVP----------ELSLSEDFVLRTASTVRVELNKALSIARDVALGKDFKLFLKMV--------------------------------V--LLWVVSTV-TSWFNFLTCIWIGVVLLHVVPFVYDKYE----DIID---------------LHAAKAVDAANI---H-YKKLDDA------------------------------------------------------------------VL----------------RKIPRAPAKEKKVL------------------------------------------------------------------------------------------
	PpRTNB   -------------------------------------------------------------------------MSEQSDLT----QSIPDSVMESVNKMPASQTAPTSE---------------------------------------------------------YGPSNRFLTKDKTV-----------------------HQLLGGG-------------------------------------------------------------------------------------------------------------------------------------------------------------------------------------------------------------------------------------------------------------------------------------------------------------------------------------------------------------------------------------------------------------------------------------------------------------------------------------------------------------------------------------------------------------------------------------------------------------------------------------------------------------------------------------------------------------------------------------------------------------------------------------------------------------------------------------------------LVADSALWRDRYLSGGTLGGSTLLWILLEKS---GY-TFLTLVCNILLFVVVILF-------VWSNVAT-----------LINRPG----PPVP----------ELSLSENFVMNTANLIRIEVNKALHIARTVALGKDFKLFLLVV--------------------------------A--SLYVVSIV-GSWFNLLTCVWIGIVWFHVVPFIFDKYE----DVID---------------HHAQKASEAASV---Q-YRKLDDA------------------------------------------------------------------IL----------------RKIPRAPSMKKRM-------------------------------------------------------------------------------------------
	PpRTNE   -------------------------------------------------------------------------MSGQSDQT----QSIPDSVMEGVNRMPASQTAPTSE---------------------------------------------------------YGPRNRFLTKDKTV-----------------------YQLLGGG-------------------------------------------------------------------------------------------------------------------------------------------------------------------------------------------------------------------------------------------------------------------------------------------------------------------------------------------------------------------------------------------------------------------------------------------------------------------------------------------------------------------------------------------------------------------------------------------------------------------------------------------------------------------------------------------------------------------------------------------------------------------------------------------------------------------------------------------------RAADSALWRDKYLSGGTLFGSTAIWYLLEKS---GY-TFVTLTCNILMCVIVLLF-------VWSSIAA-----------LLHRAG----PPVP----------ELSLSESFVMNTANLIRIEVNKALHIARTVALGKDFKLFLLVV--------------------------------A--SLYVVSIV-GSWFNLLTCVWIGIVWFHVVPFIFDKYE----DVID---------------HHAQKASEAASV---Q-YRKLDDA------------------------------------------------------------------IL----------------RKIPRVPSMKKRM-------------------------------------------------------------------------------------------
	PpRTND   -------------------------------------------------------------------------MSEQSDLT----QKISDPVMETVNKMPASQTAPASE---------------------------------------------------------YAPRSRFLMKDKNV-----------------------HQLLGGG-------------------------------------------------------------------------------------------------------------------------------------------------------------------------------------------------------------------------------------------------------------------------------------------------------------------------------------------------------------------------------------------------------------------------------------------------------------------------------------------------------------------------------------------------------------------------------------------------------------------------------------------------------------------------------------------------------------------------------------------------------------------------------------------------------------------------------------------------RAADSALWRDKYLSAGTLGGSTLIWFLLEKS---GY-TLVTLLCNILLFVIVILF-------LWSNVAS-----------LLHRPG----PPVP----------ELTLPEDLVLSTANVVRIEVNKALSVARTVALGKDFKLFFIVI--------------------------------A--FLYVVSTV-TSWFNFLTCIWIGIVLLHVVPFIFDKYE----DVID---------------HHARKAADTASV---Q-YKKIDNA------------------------------------------------------------------VL----------------QKIPRAPAKKKL--------------------------------------------------------------------------------------------
	PpRTNF   -------------------------------------------------------------------------MSEQSDVS----QGGPNPVMDNFNRMPASDTAPTSE---------------------------------------------------------YAPRNRFLTKDKSV-----------------------HQLLGGG-------------------------------------------------------------------------------------------------------------------------------------------------------------------------------------------------------------------------------------------------------------------------------------------------------------------------------------------------------------------------------------------------------------------------------------------------------------------------------------------------------------------------------------------------------------------------------------------------------------------------------------------------------------------------------------------------------------------------------------------------------------------------------------------------------------------------------------------------RAADSALWRDKYLSAGTLGGSTLIWFLVEKS---GY-TITTLICNILMLITVVLF-------VWSNVAA-----------LLKRPG----PPVP----------ELSLSEDFVLSTASVFRNEVNKALSAARTVALGKDFKLFFIVI--------------------------------A--FLYVVSTV-TSWFNFLTCIWIGIVLLHVVPFIFDKYE----DVID---------------HHARKAADTASV---Q-YKKIDNA----------------------------------------------------------------------------------VLQKIPRAPAKKKL--------------------------------------------------------------------------------------------
	SmRTNA   -----------------------------------------------------------------------------------MAEHPAGEHQPPSPAPPALV---------------------------------------------------------------AAAVPHPLGTQRSV-----------------------HEILGGG-------------------------------------------------------------------------------------------------------------------------------------------------------------------------------------------------------------------------------------------------------------------------------------------------------------------------------------------------------------------------------------------------------------------------------------------------------------------------------------------------------------------------------------------------------------------------------------------------------------------------------------------------------------------------------------------------------------------------------------------------------------------------------------------------------------------------------------------------KYADVLMWKKKHVTGGILLGATVSYVLFEWC---GY-TLLSIASNALLFLVLILF-------TWSNLAA-----------LLDKPP----PPIP----------EIQLSEEMVENIAQTLRLELNRALGIIHMIALGKDFMLCVEVI--------------------------------A--GLWIFSLV-GGWCHFLTLLYFAVVLAHTLPLIYDKYE----DGID---------------KYLEIVTAHLKS---Q-----TSR------------------------------------------------------------------------------------RQISPLQNSPS---------------------------------------------------------------------------------------------
	SmRTND   -------------------------------------------------------------------------------------MADLADQVSSAVHSVIDSFQSA-----------------------------------------------------------PQAPPPKASGKKNV-----------------------HELLGGG-------------------------------------------------------------------------------------------------------------------------------------------------------------------------------------------------------------------------------------------------------------------------------------------------------------------------------------------------------------------------------------------------------------------------------------------------------------------------------------------------------------------------------------------------------------------------------------------------------------------------------------------------------------------------------------------------------------------------------------------------------------------------------------------------------------------------------------------------KCANVLLWKQKNVSTSLLVGSTVAWFLFEWS---GY-TLLSLVCNVLLFLIVILF-------LWATIASLLHRQFSFFSLLVSRPA----PPIP----------EIVLTEEMVHDSAATLRVEINKALLAAHDVAIGKDFRVFLKVT--------------------------------V--VLWILSKL-GAWFNFITLVYILVVGAHTIPVIYDKYQ----DEIE---------------AMIGKLFEEAKK---Q-YSKVDAN----------------------------------------------------------------------------------VLSKIPRSAKKSE---------------------------------------------------------------------------------------------
	LmRTN    -------------------------------------------------------------------------------------------------------------------------------------------------------------------------MSAIAKEFKGL-------------------------------------------------------------------------------------------------------------------------------------------------------------------------------------------------------------------------------------------------------------------------------------------------------------------------------------------------------------------------------------------------------------------------------------------------------------------------------------------------------------------------------------------------------------------------------------------------------------------------------------------------------------------------------------------------------------------------------------------------------------------------------------------------------------------------------------------------------------------------------TTKDIVTWHRPIASAIIFSSFFTIWAIFVFA---EY-TLTTFLSRIVSILL-----------IAGAAAA-----------VTKRTI----VTLP------------KDVTASMDRAYESVRPCVTKLVDSTISLFTWRDYAASAKFF--------------------------------M--TTLVMAFL-GNWMSDTTLMLVILIVAFTAPVAYEKKQ----NEIE---------------RAVQQVRAYADK---Y-LGMIKTH----------------------------------------------------------------------------------AESKKSSVEQQLQDMERKAQ--------------------------------------------------------------------------------------
	BsRTN    ------------------------------------------------------------------------------------------------------------------------------------------------------------------------MACTICADFKGL-------------------------------------------------------------------------------------------------------------------------------------------------------------------------------------------------------------------------------------------------------------------------------------------------------------------------------------------------------------------------------------------------------------------------------------------------------------------------------------------------------------------------------------------------------------------------------------------------------------------------------------------------------------------------------------------------------------------------------------------------------------------------------------------------------------------------------------------------------------------------------SFRQLVLWERPRATGTVVGGILTTAVFFGIF---EY-TLVTFLCRLLEVAFAAIGVL-----VYQKWID-----------V-----------------------SVEDVKKHTRALISDVEPHVITVIEQLFRIITWEDTFFSLKVF--------------------------------L--ASFAVAFF-GNVFSDLVFVLVATLLVFAVPVAYTNNK----SLVD---------------PQLHRASQLVNQ---Y----INAK--------------------------------------------------------------------------------------KPKTA-------------------------------------------------------------------------------------------------
	TcRTN    ------------------------------------------------------------------------------------------------------------------------------------------------------------------------MAFCIISESRGM-------------------------------------------------------------------------------------------------------------------------------------------------------------------------------------------------------------------------------------------------------------------------------------------------------------------------------------------------------------------------------------------------------------------------------------------------------------------------------------------------------------------------------------------------------------------------------------------------------------------------------------------------------------------------------------------------------------------------------------------------------------------------------------------------------------------------------------------------------------------------------SLWDMLAWHRPKVTGVLLGTVLSVLTFFCLM---KY-TMVTFLCRILQLVLLAG--------VLLGFTN-----------RWHLTS----DDIH----------------EAVNRLVDCATPRLVTALESMHQLVTWRDYRRSGLVT--------------------------------L--VSFVVALL-GNLVSDAALLTFFLLLAFTVPAVYEKKK----DLID---------------NWISAATAQVEK---Y-MGKIKTK--------------------------------------------------------------------------------------VEEATKKKE---------------------------------------------------------------------------------------------
	TbRTN    ------------------------------------------------------------------------------------------------------------------------------------------------------------------------MSCFLCNQLKGL-------------------------------------------------------------------------------------------------------------------------------------------------------------------------------------------------------------------------------------------------------------------------------------------------------------------------------------------------------------------------------------------------------------------------------------------------------------------------------------------------------------------------------------------------------------------------------------------------------------------------------------------------------------------------------------------------------------------------------------------------------------------------------------------------------------------------------------------------------------------------------TPWEVLSWHRPTATGSLFAVLLSTILFFWYM---KY-TVVTFLCRLLQVLFAAMPLMGFM--KWGTYTN---------------------DDIQ----------------MMVDRFADCFAPYAVLVLQKIYDLVTWRDRKQSGAIA--------------------------------A--LTVVLAIV-GNYFSDMAVLGLIVTLLFTAPVVYEKNK----EVID---------------NATADIMAMAEE---H-LGA?RTK--------------------------------------------------------------------------------------VDQLTKKNN---------------------------------------------------------------------------------------------
	DdRTN    ---------------------------------------------------MEDTQEQIEQVEQQVEETVEKVKEEATEKVEAAIEEVKEDINKLKNDVKGVAENVSNVVSSKIEATT------------------------------------------------SSAKATINDIKDGV-----------------------KQVVSGNSGCPYSMNGEFSMCSQ-----------------------------------------------------------------------------------------------------------------------------------------------------------------------------------------------------------------------------------------------------------------------------------------------------------------------------------------------------------------------------------------------------------------------------------------------------------------------------------------------VCKVSKVVQKNPSFE-------------------------------------------------------------------------------------------------------------------------------------------------------------------------------------------------------------------------------------------------------------------------------------------------------------------CVKKIVLWEDIVQTGILFAIINLVFILISFC---NY-SLISLFGYTAFTVTITSILFHLISLILSKYVQ-----------GVSLNN----QFTD-----QLKTLSFHIHDAVIEKQVNNVAELINTVLSIAKDVFGCKSVYLSAQFA--------------------------------I--VFYLIGCL-SKCLSNTAILYFGFLVSFVVPRLYVEKK----EVID---------------QQFSKVCALAKE---P-LSKLHSL--------------------------------------------------------------------------------------IPQSQTTSTKKSN-----------------------------------------------------------------------------------------
	PpRTNG   ---------------------------------------------------MVQVHLDACLPDVRVAPVRMVGVSQQSPRR----TANSGGVNDPGSLHKSTKRFSRSRSLRNSGGEEDVY-----E---------------------------AEF---------GGPAERAPSRASSR-----------------------SKSRIAKDARAELFGLDDAVHNV---------------------------------------------------------------------------------------------------------------------------------------------------------------------------------------------------------------------------------------------------------------------------------------------------------------------------VRPRELRSRSAARV-EGVDVEMVEEKNESVHIEVPKSRSSSRMRGQRTKEKSDAIAMQASLQGSMEM-----------------------------------------------EARSGRSSLLLKNDSAAHENDGRLYTARSTPSLPTARPSDRVTTPRSSLRSLREQEESRASPDVPVREELRSSTVEHRPLLPNWDYDVGGTPEQEAIVSYRIPTKSPRLTGENSDPPEERLLRVERLTRKQGRSPRKTPEETTDMEVEPGLVHTERAPRRNVRKADLDGPEDEENYMDLHRRARVARQPKKKVRDIPTDPASSLPVILLPQYVMTDVDPVEHVD-PFLPVSPNFSSQYFRETSTSRSVAWLH------------------------------------------------------------------------------------------------------------------------VLGDLVMWKDVPRSTLWFGAGSFGILSASVMKEIQL-GIVAISANLALCYLAVVF-------FYRTFLHR--------SVA-QSSG----GQIN----------SSEVTEADFLGLIQFVLPTINLALNKSREIFSG-DPATTLRVA--------------------------------I--VLWLVSKM-GAGVSIWSFLRFGFFALFTIPKCHSRYS----TQLY---------------ELAQSLLLRGRA---T-WDSFTHKK---------------------------------------------------------AILLGGFLLA----W-----------N-TSSYSSRFWGGFILMVWLKLYQQSNPANFEKALADAGDSSAIDRIDRRRSLLHSTIASQVSQAVPMSEDVLS-NSQPVQEFP--------DRNVNGVGYKA-
	PpRTNH   ---------------------------------------------------MVQVHLEACLPDIRVAPVKMIGASQKSPCK----SANAGVNYDLGSSHNNTKNFPRSRSLRDAGGEEDVYEAEF-----------------------------------------SGPTERAASRASSR-----------------------SKSRIAKDARAELLGLNDVLCKV---------------------------------------------------------------------------------------------------------------------------------------------------------------------------------------------------------------------------------------------------------------------------------------------------------------------------VRRRESRSQSASRVREGLDIEIDPTENENAFIEVSKSVSSSRVGNRSSKYKSDLVAMGEALQDSWER-----------------------------------------------EPRSARASRLLKVSSDAPENDGILYTARSASRLSAVIPSSRSTTPRASSRSLRDQEGSRDSPDEPVRQELRSPNLVRQSSVHDLDHDDDGTLEHWNKVSYRTPAKGLRSSRESSDTPEERLLSVERHAVKQERSPRK-TIEIADRQMELTLSHAERAPGGNVTKVDLDSPEQYTDCTGLHRRTRIARPSKKKVRDIPKDPASFLPVSQPPECLMTVVHPVDYADPPLLPSSPSTSSKSSRETGISRSVAWLR------------------------------------------------------------------------------------------------------------------------ILGDLIMWKDVPRSALWFGAGSFSILSASFMKEMQL-GIVSISANLALCYLAIVF-------FYRTFLS---------GSSAQSRS----GQLK----------SSGVTEADFLGLIRFVLPTINLTLTKSGEVFSG-DPAITLRVA--------------------------------L--VLWMVAKM-GAGVSVWSFLRFGFFALFTIPKCQSCYS----TQLY---------------AFVQSLLLRGWM---T-WDSFTHK-------------------------------------------------------------------------KAILIGGFIFAWNISSYSSRLWGGFILVVWFKLYQQSNPARFEKALADMGGSSAIDHIDRKKSLQHAMMVFQASQAVAVSEEISSTQSHPVQEFPGNTKGLSEDKKVDSAAFKA-
	AtRTNR   ---------------------------------------------------MDSTTTPPSLRSNTRSALRLARNNKTLVKSHIPSLDLVLLSPKNNNGTPYPSPVSLSSPSSPVTLREILL---------------------------------------------LSPSPLRKSRTRLS-----------------------NRFDMEAAEAAVTARRSKTKGGQ-----------------------------------------------------------------------------------------------------------------------------------------------------------------------------------------------------------------------------------------------------------------------------------------------------------------------------------------------------------------------------------------------------------------------------------------------------------NGLLASPSPRNFRRSRLRSEAMVDTKENTEPIVVVTDEKKQNQRKQKKLGRSKKEKHSSVPLLASPSPSSDQPQDVCQGDLERIRE--------------------------------------------------------------------------------------------------------------------------------------------------------------------------------------------------------------------------------------------------------------------------------NISDLIMWRDVAKSTLWFGFGCICFLSTCFAAKGFNFSVFSAISYLGLLFLGVSF-------LSNTLRQ-------------RVTE----EARR----------ELKLSEDDVLRIARRMLPITNLAISKTSELFSG-EPAMTLKVA-----------------------------------PFVLMGAEYGYLITLWRLCAFGFFLSFTIPKLYSCYA----SQLN---------------QKVECAQRRFVE---A-WGVCTHK-------------------------------------------------------------------------KFVAGSAVTAFWNLTSLKTRFIAVFIIVVVIRYRRQNLQLDSEDEEEKKQQEKTHPEQQKSPEDKSTSPRSAEEEQALVLVAETKAPKKLY------------------------
	AtRTNJ   ---------------------------------------MTPRRSLSSSDSNDKSPSVSVVAKKARSESVEGIEKKTTPGRVKKIRSEVCTTIVKAGEFDSVALRKVNSLPSPNSEKSDTK---------------------------------------------TEQEVTIIENSKIP-----------------------EEVKEFGVCQEMIVSAKSNENEQ-----------------------------------------------------------------------------------------------------------------------------------------------------------------------------------------------------------------------------------------------------------------------------------------------------------------------------------------------------------------------------------------------------------------------------------------------IDNGDQEIGDQDDYEEDGDEEEEREVEKKSVDVKEINVAKENRVGGVEIKKFSQFQNRTSPSPSSVRKISPPVIKRATSVYSAPPNSTSSTDRFAEQEDNFTHSQSKLQ---------------------------------------------------------------------------------------------------------------------------------------------------------------------------------------------------------------------------------------------------------------------SLVDLVMWRDVSRSTLVFGFGTFLIISSSYANDLNF-SFISVVAYMGLIYLGLMF-------VLKSLIH-----------RGMVEE----ERHK----------VVGVREEDVKRMLRLIMPYLNESLHQLRALFSG-DPSTTLKMG--------------------------------V--VLFVLARC-GSSITLWNLAKFGFLGAFTIPKIFISYS----THFS---------------AYGNFWMRRFRD---A-WESCNHK-------------------------------------------------------------------------KAVALALFTLVWNLSSVTARVWAAFMLLVAFRYYQHKMIWTTDQADDDEDDNEEEEAEEEKEQVPPKHKRAPPHMMMPNKLKKIS------------------------------
	TtrRTN   ------------------------------------------------------------------MGDRFFVAVAAGATLSTLYPIHTACTGCPAPAPAAPAPAPAAPAPAAAAP--------------------------------------------------AASAPAAAARRTVR-------------------------------------------------------------------------------------------------------------------------------------------------------------------------------------------------------------------------------------------------------------------------------------------------------------------------------------------------------------------------------------------------------------------------------------------------------------------------------------------------------------------------------------------------------------------------------------------------------------------------------------------------------------------------------------------------------------------------------------------------------------------------------------------------------------------------------------------------------------------------------KMPEIFLWTNPINSGIVFASGLAVYLLLEVL---EY-TVLGLAAQVATYLLLAALAFTGAKLVQVKFLS---------GAPLDPSR----ANWP--------LANFSFPRDTIHTAVDSVVDALNDALVSVKDIFYVQDMVVTAQAA--------------------------------G--AAFVASDV-FSWIGFNTAVFTAFFLLFTIPIIYAKFH----IQID---------------PVLAKAKAQVDA--------LVAM--------------------------------------------------------------------------------------IPRGKKKTE---------------------------------------------------------------------------------------------
	GtRTNB   -------------------------------------------------------------------------------------------MIYMTNRWVGRNGR-------------------------------------------------------------RLWEEGAIERDEKI-----------------------SSVTGVCFRF----------------------------------------------------------------------------------------------------------------------------------------------------------------------------------------------------------------------------------------------------------------------------------------------------------------------------------------------------------------------------------------------------------------------------------------------------------------------------------------------------------------------------------------------------------------------------------------------------------------------------------------------------------------------------------------------------------------------------------------------------------------------------------------------------------------------------------------------AVAKIALWQEWKKSSVVMFAGLSSYYFITVR---GW-SLISLLSIGGFLHLCASLAVK----LYRKDGK---------------------GEVG--------NVVFQMNASVIAEYTKSVVAVVNQLSEWYQEQIDGMDYTKIGQIV-----------------------------------GIYSVGLLAGIIFSDSTLLLLVFLGIMTCPSIYRNNR----HIID---------------PYLSSLTS---------RHELKSQ--------------------------------------------------------------------------------------TPRETKNK----------------------------------------------------------------------------------------------
	AmRTNA   ------------------------------------------------------------------------------------------------------------------------M------------------------------------------------------------------------------------------------------------------------------------------------------------------------------------------------------------------------------------------------------------------------------------------------------------------------------------------------------------------------------------------------------------------------------------------------------------------------------------------------------------------------------------------------------------------------------------------------------------------------------------------------------------------------------------------------------------------------------------------------------------------------------------------------------------------------------------------------------------------------------------------------------------------------------------------RSASVPAW--------------------------PFTVVVLNLVYVGAVKLTKAF--------FGGANT-------------RALE----DEHP-HAALLAQARHLQVDEAAARTATTMAVTAAGVATRSAASVLLAEDLGRSLRAA--------------------------------A--ALYLLWTV-STWFSAKTLIGLSLIVLFTIPAAYDQNR----EIVD---------------KQLAIASEMVDQ---Q-LGNIKSR--------------------------------------------------------------------------AIGIRADIMAK-FDGSAAA---ATKKEE--------------------------------------------------------------------------------------
	AmRTNB   -------------------------------------------------------------------------------------MTDVAAETFVAPTAAAEPVVEAVAEPVAAPAPAAA----------------------------------------------AAPAAAPVTADRGL-----------------------AEVLGFSFVKEDTTLFAPYVS-----------------------------------------------------------------------------------------------------------------------------------------------------------------------------------------------------------------------------------------------------------------------------------------------------------------------------------------------------------------------------------------------------------------------------------------------------------------------------------------------------------------------------------------------------------------------------------------------------------------------------------------------------------------------------------------------------------------------------------------------------------------------------------------------------------------------------------RGRDLVLWRHPTTTGAVLGGSLAALIASAYL---SWDDALRIGAGLAFTVVVLNLVYVGAVKLTKAFFG---------GANTRALE----DEHP-HAALLAQARHLQVDEAAARTATTMAVTAAGVATRSAASVLLAEDLGQSLRAA--------------------------------A--ALYLLWTV-STWFSAKTLIGLSLIVLFTIPAAYDQNR----EIVD---------------KQLAIASEMVDQ---Q-LGNIKSR---------------------------------------------------------------------------AIGIRADIMAKFDGSAAKKEE--------------------------------------------------------------------------------------------
	NgRTN    --------------------------------------------MSAEELEQTSFTALDDDEKVEETTTPVTTTPEVPATITPVVETVADVVEEKPKAVVTPVVASTSPTTTTTSTPKVAA---------------------------------------------TTTPTSTLTATPVK-----------------------RSSKGQPLPFSINPTDQTPVEQL---------------------------------------------------------------------------------------------------------------------------------------------------------------------------------------------------------------------------------------------------------------------------------------------------------------------------------------------------------------------------------------------------------------------------------------------------------------------------------------------------------------------------------------------------------------------------------------------------------------------------------------------------------------------------------------------------------------------------------------------------------------------------------------------------------------------------------SLADILMWRNIFVTVPVFLAIQALFLLLCKY---EF-TLVNLIGKVVFIQVLISVGYM----VVFKIIQ-------------NNPN----HTFP--------FQNVEISQELVNKIVTGIVANVNSGLKYYLDILSCKELGKTLAFG--------------------------------V--VVLIVSWL-GKKMAGETFLYLALNVLFTLPLIYEWKQ----DEID---------------SVLKIACDQSKK---Y-IDLGISK--------------------------------------------------------------------------------------LPPQAKDILAKLGLDGKKNQ----------------------------------------------------------------------------------
	CrRTNA   ----------------------------------------------------------------------------------------------------------------------MST---------------------------------APV---------KKPVNLPFLPKD----------------------------------------------------------------------------------------------------------------------------------------------------------------------------------------------------------------------------------------------------------------------------------------------------------------------------------------------------------------------------------------------------------------------------------------------------------------------------------------------------------------------------------------------------------------------------------------------------------------------------------------------------------------------------------------------------------------------------------------------------------------------------------------------------------------------------------------------------------------------------------VEDLVLWRKPKEAGAIFGGATAAYLAYVYN---PF-NGFTIVSYLLSIISLALF-------LWSHLGH-----------FVSRSG----PPVP-------EFLVKGVTQEQARQVADAALPVVNKALGYVGVLASGKDLKTSSLVV--------------------------------V--GSYTAGRI-FALASPFTLAYVVVVLAFVLPKAYEAKQ----DEVD---------------KVLAVVKAKVDE---A-VTAFNNN------------------------------------------------------------------VL----------------SKIPKAQPPAPKKVD-----------------------------------------------------------------------------------------
	GtRTNA   ----------------------------------------------------------------------------------------------------------------------------------------------------------------------MAEVIDFTKRRTVV-----------------------PDFMRP---------------------------------------------------------------------------------------------------------------------------------------------------------------------------------------------------------------------------------------------------------------------------------------------------------------------------------------------------------------------------------------------------------------------------------------------------------------------------------------------------------------------------------------------------------------------------------------------------------------------------------------------------------------------------------------------------------------------------------------------------------------------------------------------------------------------------------------------------ALDVLLWRDKWASGKVFVGGLAVYGAIFVY---GY-SLLSLFSIFLCLHVVISVLIN----LLLRWRG-------------RASD----ARSP--------------PPQISPEFVSSLCEHVNCKIAQYFDMLQLLDIVSAASVC--------------------------------I--VLYILYRL-GLIFSDATLMLIGYLLAFSLPSVYVKYE----RQVE---------------DA----VSKVRS---R-MQQVSDA------------------------------------------------------------------IY----------------NSIPRADTLKKDERNKEERKKEERKIEKEADKEATKSEKQE---------------------------------------------------------------
	AcRTN    -------------------------------------------------------------------------------------MSSDEQPQKVVVSSTGPS---------------------------------------------------------------SAEPAELADSTAPS-----------------------------------------------------------------------------------------------------------------------------------------------------------------------------------------------------------------------------------------------------------------------------------------------------------------------------------------------------------------------------------------------------------------------------------------------------------------------------------------------------------------------------------------------------------------------------------------------------------------------------------------------------------------------------------------------------------------------------------------------------------------------------------------------------------------------------------------------------------------------------------------IPMSALLFGIGNFFFFLITCG---DY-TVVSLFAYLALALLFVAG-------VYANGTL--------LRAYLKKEK----YENP---FSAKLKNPFVLAEGDLKPHVDAFVGVVNDFLHLTRHAIYFTDTVFSVKIA--------------------------------V--IVWFIAIV-GGAFSGIVLLYGIFLAAFVWPRIYQEKQ----ADID---------------RVYGIALAHLNQ---Y-YDLVISK--------------------------------------------------------------------------------------LPLGKKKKEE--------------------------------------------------------------------------------------------
	GtRTNC   -----------------------------------------------------------------------------------MVESKTGDD--------------------------------------------------------------------------SEPYYADFTKKDSS-----------------------LPK-----------------------------------------------------------------------------------------------------------------------------------------------------------------------------------------------------------------------------------------------------------------------------------------------------------------------------------------------------------------------------------------------------------------------------------------------------------------------------------------------------------------------------------------------------------------------------------------------------------------------------------------------------------------------------------------------------------------------------------------------------------------------------------------------------------------------------------------------------PVVDLIYWKDAKMSGAALGAGIVLYVLTSFR---GY-TYLSLTSLLLLTHLLISLAMT----LVARWQG-------------KSTP----QGKP-----------LQVDPELAKKAVE----HVNRAIVWYSELLRGEDVMTAGKVV--------------------------------G--VLFVTWTL-GSWFDGPTLLML-----------------------------------------------------------------------------------------------------------------------------------------------------------------------------------------------------------------------------------------------------------
	DmRTNB   -----------------------------------------------------------------------------------------------------------------------------------------------------------------------MSTDTLIKAKDSS-----------------------QIFM----------------------------------------------------------------------------------------------------------------------------------------------------------------------------------------------------------------------------------------------------------------------------------------------------------------------------------------------------------------------------------------------------------------------------------------------------------------------------------------------------------------------------------------------------------------------------------------------------------------------------------------------------------------------------------------------------------------------------------------------------------------------------------------------------------------------------------------------------DLKNLLLWRNSRKTLIVFTGILLLLLDVMVH------SVISVISMVGITVLIAAIGHRLLVQFWSIWKK-----------DENKDQILRFYPHP----------KIEIPREETLYLAGKAVSHINLILNRMIELLLVEKWEDSLKFL--------------------------------V--LLCGINLL-GDCFNGLTLLIFGHLFIFTVPKLYESYK-----------------------PFVDVQIRKFRK---CKIDKSNVE------------------------------------------------------------------------------KPICIQKECPPESAYEGQESKEGKVLYEPCDNEPLRNLLELHKGCRCPDCEHRYLPVEAR--------------------------------------------------
	GaRTNB   --------------------------------------------------------------------------------------RTAASQFQFSAIRY------------------------------------------------------------------GAPINIKNERTRPR-----------------------NQLVPNKTKMDALPT-----------------------------------------------------------------------------------------------------------------------------------------------------------------------------------------------------------------------------------------------------------------------------------------------------------------------------------------------------------------------------------------------------------------------------------------------------------------------------------------------------------------------------------------------------------------------------------------------------------------------------------------------------------------------------------------------------------------------------------------------------------------------------------------------------------------------------------------SLRDLVLFKDPVFSGIAFGFFNVFFYLISYG---GY-TVLGLILFLASFHILVSVIFLAGQSAYDKFRH-----------GPQPKP----APVP-----------FQVDGQAVSKLVDSLVAHFNCACRLYAETQTCQSAQKCIVGI--------------------------------L--ALYVSSKV-SQWFCGVTLLYLAGLLFFTVPLAYTKNQ----ALID---------------AHLAQAKAKLLE---V-HAMALSK--------------------------------------------------------------------------------------LPPAKTKPAKTE------------------------------------------------------------------------------------------
	GaRTNA   -----------------------------------------------------------------------------------------------------------------------------------------------------------------------------------------------------------------------------------------------------------------------------------------------------------------------------------------------------------------------------------------------------------------------------------------------------------------------------------------------------------------------------------------------------------------------------------------------------------------------------------------------------------------------------------------------------------------------------------------------------------------------------------------------------------------------------------------------------------------------------------------------------------------------------------------------------------------------------------------------------------------------------------------------------------------------------------------------------SF-------------------------------------------------D----RPNP-----------VHLNPETVKKVSDNIVSHINCGLKTYSKVQSCQHAPASLLAI--------------------------------L--VLYLTAKF-FSVFSGLTLLYIAGLVAFTVPMAYSKNT----AVAD---------------KHLATAKAKLKE---V-TDQVMAK--------------------------------------------------------------------------------------IPKSVMDKMKKTE-----------------------------------------------------------------------------------------
	NvRTNB   ----------------------------------------------------------------------------------------------------------------------------------------------------------------------------------MT-------------------------------------------------------------------------------------------------------------------------------------------------------------------------------------------------------------------------------------------------------------------------------------------------------------------------------------------------------------------------------------------------------------------------------------------------------------------------------------------------------------------------------------------------------------------------------------------------------------------------------------------------------------------------------------------------------------------------------------------------------------------------------------------------------------------------------------------------------------------------------TFRDIILWRDVKVTAVVFVSGFVFLVCMTQF------SLLSVVTAVAMIALIPMLVIR----LLFTARS-----------AFMKTE----FQHP---LNSYLSKDINVSKDRADLIGERAAGYIVDSTVSVRRLFLVEDLADSIKLL--------------------------------V--VLYILSYL-AQWFSGITLTFIGFIGLFTVPKAYDMYR----EEIN---------------SAMSTIKVAVDD---L-LDKINAA--------------------------------------------------------------------------------------VPLAKPKPVEDTKKAKAGDEDKDKSA----------------------------------------------------------------------------
	CeRTN    --------------------------------------------------------------------------------------MFGHQKFETVPRPPTPPKDISDEDVKPSTVN-------------------------------------------------LGPSHHHSHPSSPH-----------------------HSILKHHGDAWIDFKTVPP-------------------------------------------------------------------------------------------------------------------------------------------------------------------------------------------------------------------------------------------------------------------------------------------------------------------------------------------------------------------------------------------------------------------------------------------------------------------------------------------------------------------------------------------------------------------------------------------------------------------------------------------------------------------------------------------------------------------------------------------------------------------------------------------------------------------------------------CVLDVIYWRDAKKSAIVLSLALLVLFVLAKY------PLLTVVTYSLLLALGAAAGFRSIFSVFKKVEA-----------QIKKTD----SEHP---FSEILAQDLTLPQEKVHAQADVFVEHATCIANKLKKLVFVESPLESIKFG--------------------------------L--VLWSLTYI-ASWFSGFTLAILGLLGVFSVPKVYESNQ----EAID---------------PHLATISGHLKN---V-QNIIDEK--------------------------------------------------------------------------------------LPFLRSAPVAAEEKKDQ-------------------------------------------------------------------------------------
	TaRTN    -----------------------------------------------MAEHQQETTTGIQTDDIDHGNGQLEENYRAVTQE----DPSESHAVEPTESENLIDISPSFQDANTIEGTNHAQ---------------------------------SQF---------NDGEERPLTASDIT-----------------------LQTDNQEMQSQPTETIKDSLDQL--------------------------------------------------------------------------------------------------------------------------------------------------------------------------------------------------------------------------------------------------------------------------------------------------------------------------------------------------------------------------------------------------------------------------------------------------------------------------------LLQTQDNLEEITDNEQEKQAKIVVWLKNLDP------------------------------------------------------------------------------------------------------------------------------------------------------------------------------------------------------------------------------------------------------------------------------------------------------------------RFVKLIYWQDWKETGVVFASTLILLLTLKFN------SLLSVLAFFGMATLLVTFACR----VFNTLMQ-----------VLHKKQ----TENP---FQNLLDKEIKIPREFLLDIVDKVLQRLTPIAEYLRNLFLVVDIVESLQFG--------------------------------I--SLWLLSCI-GSWFSDLTIVIIAVTLLFTAPVIYENNQ----AQID---------------IYINLAKTEINNVMAHDYTIMSTQ---------------------------------------------------------------------------------AIVVVILGVTK------------------------------------------------------------------------------------------------
	DrRTN4b  -------------------------------------------MEDTERASSAALGSAPHEESGNEASAAGKTRADEPLLDAEETRDEQVTEVTSTQQITEVNTAPQTAEVTSAEQITEVTSAEQTSLTPTTEVNTAQQTAEVTLTNVSAEQITEADPQITEQTDISLTQTTVVTSPEQV-----------------------TEVTSTSPEHVTEVKADPHITEV-------------------------------------------------------------------------------------------------------------------------------------------------------------------------------------------------------------------------------------------------TQITEDTSLTLPTEATSPEQVTEVRVDPQITEVTSSTQVTEETSLTQITEVTSPEQVSELKPDPQISEETLTQTAGVTSVSPEPITEITSAEQTSEETSLTQISEDVTEETSVPPVSGPPPPPPHHPAAAAPPPDRSLAPCNARPPEPCGEPHSELPPAGEPEVSVSVFQTLPSERCRSLVSSAGLAMDAFGREPSATSDPDLLSPSDDDLMLEMKSSAGLEESRSVSDSPSPDLLQDAYEDLQTPGALSAAEPPNPEQRPVALPDILQSSPLNPEKLDSGSSEGSPDCSPAHRCSPNPPLSAAGSPDSRILLLREMVEETEARAVEKVQQDVQQEVQQEAQAQLEKQVQQESQQGCTVLDLLQEAPAHTQTLPPPPQQQTDAPAELLQGLQFSSGPHVELWDSSPSADSFSPVLDAEQQKHSENTHSHTHIDAADEEQEPSSSEEFEFVERPAAGAAEEFVELQDGLTSITAPPPEAAEAPEQKQSSTCLLSPAEGGGPADGEERSDVQQTCPAGHTAGAPADPT----------------------------------AVLQLLYWRDVRASALVLGSLLLLLLFLSCC------SVISVLSYSALCLLTLTLSTR----VFTAVLQ-----------AMRKTE----DGHP---FRQYLERDVLLSADAVHTHSEALLRRINTALVELRRLFLVEDLVDSLKLA--------------------------------V--GLWLLTYV-GSWFNGLTLLIIALIGAFSGPIAYERHQ----SEID---------------QFISMINTQMRE---A-LGKVLAM--------------------------------------------------------------------------------------VPGGKKKSD---------------------------------------------------------------------------------------------
	NvRTNA   ----------------------------------------------------------------------------------------------------------------------------------------------------------------------------------SL--------------------------------------------------------------------------------------------------------------------------------------------------------------------------------------------------------------------------------------------------------------------------------------------------------------------------------------------------------------------------------------------------------------------------------------------------------------------------------------------------------------------------------------------------------------------------------------------------------------------------------------------------------------------------------------------------------------------------------------------------------------------------------------------------------------------------------------------------------------------------------VIDLVYWQEIKKTAIVFSTLLVVLISLSCC------SLLSVITFFSMAVLTVALLYR----VGMTVMG-----------AIQKSG----TENP---FKTLLDKEIEIPKEKAVEMAESLAEHINCLTKSLRRLFLVEDIVDSIKFG--------------------------------V--MLWVLSYV-GAWFSMLTLIIFAVVMVFSLPKVYEEYQ----DKID---------------EH----VKVIHS---Q-VSTIIEQ--------------------------------------------------------------------------------------------------------------------------------------------------------------------------------------------
	DmRTNA   -----------MDRNFDELKKEAAATNEDIFKQAQRAYEDSALGGDTGNVSGGAQDDNAHTEHYFANEQKKLDFGDAQEFVQRLAADAKDAKLDLDTKFAQKTDDFEDFLRDAGKEVKQGISGLTTDFMNAERGFSAPLAPFSETVAQAPVIPAQAPAVPDHAPAVPAPVAPAPAVPAPL--------------------PVEEDLLGSFTDQPSAPLQAFQPTAP---------------------------------------------------------------------------------------------------------------------------------------------------------------------------------------------------------------------------------------------------------------------------------------------------------------------------------------------STANFYDDEEDDFLGKPTTAAPAAPVAPLTKANQDSDTE---------------------------------------------------------SPSVSYTPSPAKKPIVDALKDQDNEKFISSEDLASDFKEEPRSAPTPAPAPAPILDAAPAVAPAPVAVPVSVPVAKPQPVPVAVPVTTALITDLDDEEVVFKPTVQEAPKAPTIAAPVVEPKPEPPKPKVEPAKPKVVPVAPVESTQPQPKIASVEEIFCKYGLDAWFKPERLHP-----------------------------------------------------------------------------------------------------------------------------------------------------------------------------------------------------QVESLIYWRDVKKSGIVFGAGLITLAAISSF------SVISVFAYLSLLTLFGTVAFR----IYKSVTQ-----------AVQKTN----EGHP---FKDYLELDLTLSHEKVQNIAGVAVAHINGFISELRRLFLVEDIIDSIKFG--------------------------------V--ILWVFTYV-GAWFNGMTLVILAFVSLFTLPKVYENNK----QSID---------------THLDLVRSKLTE---I-TDKIRVA--------------------------------------------------------------------------------------IPIGNKKPEAAAESEKDK------------------------------------------------------------------------------------
	XtRTN4   ----MEEQSSEISSSRPGGDPYETGERRQQPDPERRQWDDLDDVLDLTGGAGQFSQKPFTVPYPARDIEEEEEEEDDKPTWKDSLEPSPVDEEPGTIGSVAPHSPAVPSAPMEEPERPAAPYRDPSGSVAYTFLAQRLPKEDENLFPLPAASAPLMHPSADKVTDLQEPSSTVSTGQEEL---------------ASVLLQSTASLSSLPSLSTDSSKEHVDTVALPAGLAATEALQEHIDNIFNVSRTTDNLLLTDHLETKALDQVKEDVIFSEKGYVVEHPTSRQETISEEHAKLYSQSAKEMFSGMLQSVGPPHEEFTDIKEVEDQYVDFKPFMSSKSADISYEVRDVVGKFQVDVDRPNLESMVKHEEKSSEDFSDDISPLTPEVLPGSTDYEMFATVEHSIPFSFGERHVTGNKTDEKKIEDIEAQKTSVGFGVKVATVNPFYDESAQESEYVTTQSLPGVHVSTKPEGPTPDIVQEAYESEAYDTGKPKLNYESNIDLVQTAANSVQEKVSPIAQGPALLEETDSVSSPVLPDIVMEAPLASALLLETAALKPDVSPVGSGPSARDEKPKTESEKPPSYEEAVTEVVEDRDLAAALGDFKQRAVVEETPYISIACDLVKGTIPSESVASDFTDFSKFKQNEFDSQFMEPSDESSPDSERSEPSYKQWDFEVVKREAFNIKTEGVKAQSIIIPEQTHGFDQKSEESSPSKGYLDSFQPEICVSKATSEIFAKGLDTDISMIQEKHLQMEEFDQGPYSEKLTSSKYSPIRESPESMPSPEDLSSKFEDIKKEVQVAKKPDEPVQKNKSNLDFLPEKIECTPAIQKADDFGKAVSDTHGGVDTTPKGGSAVHEEKAAKPPSKEDEVSKLPKKESKEPSVASTVPSSDFIK--------------------------------------------------------------------------------------------------------------------------------------SVVDLVYWRDIKKSGAVFGASLFLLLSLSVF------SIVSVLAYIALALLSVSISFR----IYRGVLQ-----------AIQKSD----EGHP---FRSILESNLAVPEDLVQKYCNVALNHVNCTVKELRRLFLVEDLVDSLKFA--------------------------------V--LMWVFTYI-GALFNGLTLLILALISLFSIPVIYERHQ----TQVD---------------HYLALINKNVKS---T-SDLILSK--------------------------------------------------------------------------------------VPGLKRKAE---------------------------------------------------------------------------------------------
	HsRTN1A  --------------------------MAAPGDPQDELLPLAGPGSQWLRHRGEGENEAVTPKGATPAPQAGEPSPGLGARA----REAASREAGSGPARQSPVAMETASTGVAGVSSAMDHTFSTTSKDGEGSCYTSLISDICYPPQEDSTYFTGILQKENGHVTISESPEELGTPGPSL-----------------------PDVPGIESRGLFSSDSGIEMTPA--------------------------------------------------------------------------------------------------------------------------------------------------------------------------------------------------------------------------ESTEVNKILADPLDQMKAEAYKYIDITRPEEVKHQEQHHPELEDKDLDFKNKDTDISIKPEGVREPDKPAPVEGKIIKDHLLEESTFAPYIDDLSEEQRRAPQITTPVKITLTEIEPSVETTTQEKTPEKQDICLKPSPDTVPTVTVSEPEDDSPGSI-----------------------------------------------------TPPSSGTEPSAAESQGKGSISEDELITAIKEAKGLSYETAENPRPVGQLADRPEVKARSGPPTIPSPLDHEASSAESGDSEIELVSEDPMAAEDALPSGYVSFGHVGGPPPSPASPSIQYSILREEREAELDSELIIESCDASSASEESPKREQDSPPMKPSALDAIREETGVRA-EERAPSRRGLAEPGSFLDY-PSTEPQPGPELPPGDGALEPETPM-LPRKPEEDS-SSNQSPAATKGPGPLGPGAPPPLLFLNKQ----------------------------------------------------------------------------------------------------------------KAIDLLYWRDIKQTGIVFGSFLLLLFSLTQF------SVVSVVAYLALAALSATISFR----IYKSVLQ-----------AVQKTD----EGHP---FKAYLELEITLSQEQIQKYTDCLQFYVNSTLKELRRLFLVQDLVDSLKFA--------------------------------V--LMWLLTYV-GALFNGLTLLLMAVVSMFTLPVVYVKHQ----AQID---------------QYLGLVRTHINA---V-VAKIQAK--------------------------------------------------------------------------------------IPGAKRHAE---------------------------------------------------------------------------------------------
	MmRTN1   --------------------------MAAPPDLQDEPLSLGSPGSQWFGGRGDGEDEATAVMGARPAQQDGEPAWGSGAGA----GVTSSRELCSGPARSPPVAMETASTGMAAVPDALDHSPSSTLKDGEGACYTSLISDVCYPPREDSAYFTGILQKENGHITTSESPEEPETPGPSL-----------------------PEVPGMEPQGLLSSDSGIEMTPA--------------------------------------------------------------------------------------------------------------------------------------------------------------------------------------------------------------------------ESTEVNKILADPLDQMKAEAYKYIDITRPQEAKGQEEQHPGLEDKDLDFKDKDTEVSTKAEGVRAPNQPAPVEGKLIKDHLFEESTFAPYIDELSDEQHRVSLVTAPVKITLTEIEPPLMTATQETIPEKQDLCLKPSPDTVPTVTVSEPEDDSPGSV-----------------------------------------------------TPPSSGTEPSAAESQGKGSVSEDELIAAIKEAKGLSYETTESPRPVGQVADKPKTKTRSGLPTIPSPLDQEASSAESGDSEIELVSEDPMASEDALPSGYVSFGHVSGPPPSPASPSIQYSILREEREAELDSELIIESCDASSASEESPKREQDSPPMKPGALDAIREETGSRATEERAPSHQGPVEPDPMLSFAPAAALQSRPEPSSGDGASVPEPPRSQQQKPEEEAVSSSQSPTATEIPGPLGSGLMPPLPFFNKQ----------------------------------------------------------------------------------------------------------------KAIDLLYWRDIKQTGIVFGSFLLLLFSLTQF------SVVSVVAYLALAALSATISFR----IYKSVLQ-----------AVQKTD----EGHP---FKAYLELEITLSQEQIQKYTDCLQLYVNSTLKELRRLFLVQDLVDSLKFA--------------------------------V--LMWLLTYV-GALFNGLTLLLMAVVSMFTLPVVYVKHQ----AQVD---------------QYLGLVRTHINT---V-VAKIQAK--------------------------------------------------------------------------------------IPGAKRHAE---------------------------------------------------------------------------------------------
	XtRTN1   -----------------------------MAANPEVFSGRLEGNVAAARRPGSAQEEEGEAAGGALSCVDQGRTIKAEQAG----HPTVAMEITSTDFTSTLHLHDAESKELPGDENGLSYTYLSSDKHSHTD---------------------STY---------FTGISKKGTESPDI-----------------------KEFSGVGPRSPKEIPTFDSRGLL-------------------------------------------------------------------------------------------------------------------------------------------------------------------------------------------------------------SSDSGIEMTPAECSEVNKSLADPTEEEKQEAYKYIDISRSPDMKPQQVLDKDFGENKASTIGQAAPTEQQAYDSVTMSWQKDHYNGNISEYLPYVPYMEEPRKDFGLYNSPTSKEPKSAPVTISFTGMETTLQTEYPENQQGKSDKGLKLSPDMVPTVTVSEPEDNSPESITPPSTD-----------------------------------------------ADGYTEPSGLEEQRKYKISEDELISAIKAKEGTKGFSSETNEEKQSYSFNVEKQDFTVLPTRDAPAPLDMEGSSTESGDSEIELVSEDQVGAEEAMQSAYMTFSHIGGPPPSPASPSIQYSILREEREAELDSELIIESCDGSSASEESPKRDQDSPMMKPMIMDIIEEENLSRAESFDASDFESCSLKERKLNMENLAESACYLKGTYHTEIRADMPSTKKEELLPQKKSPEG--------------------SAYQSKVLGKTSTLPLKPLPFLSKR---------------------------------------------------------------------------------------------KAIELLYWRDIKQTGIVFGSVLLMLFSLTQF------SVVSVIAYLALAALSATISFR----IYKSVLQ-----------AVQKTD----EGHP---FKSYLDMEISLSQEQIQKYTDCLQAYTNSIVKELRRLFLVQDLVDSLKFA--------------------------------V--LMWLLTYV-GALFNGLTLLIMAVVSMFSLPVVYDKYQ----AQID---------------QYLGLVRTNMNT---I-VTKIQAK--------------------------------------------------------------------------------------IPGTKQKE----------------------------------------------------------------------------------------------
	HsRTN4A  --MEDLDQSPLVSSS-DSPPRPQPAFKYQFVREPEDEEEEEEEEEEDEDEDLEELEVLERKPAAGLSAAPVPTAPAAGAPL----MDFGNDFVPPAPRGPLPAAPPVAPERQPSWDPSPVSSTVPAPSPLSAAAVSPSKLPEDDEPPARPPPPPPASVSPQAEPVWTPPAPAPAAPPSTPAAPKRRGSSGSVDETLFALPAASEPVIRSSAEN-MDLKEQPGNTISAGQEDFPSVLLETAASLPSLSPLSAASFKEHEYLGNLSTVLPTEGTLQENVSEASKEVSEKAKTLLIDRDLTEFSELEYSEMGSSFSVSPKAESAVIVANPREEIIVKNKDEEEKLVSNNILHNQQELPTALTKLVKEDEVVSSEKAKDSFNEKRVAVEAPMREEYADFKPFERVWEVKDSKEDS-DMLAAGGKIESNLESKVDKKCFADSLEQTNHEKDSESSNDDTSFPSTPEGIKDRSGAYITCAPFNPAATESIATNIFPLLGDPTSENKTDEKKIEEKKAQIVTEKNTSTKTSNPFLVAAQDSETDYVTTDNLTKVTEEVVANMPEGLTPDLVQEACESELNEVTGTKIAYETKMDLVQTSEVMQESLYPAAQLCPSFEESEATPSPVLPDIVMEAPLNSAVPSAGASVI--------------QPSSSPLEA-SSVNYESIKHEPENPPPYEEAMSVSLKKVSGIKEEIKEPENINAALQETEAPYISIACDLIKETKLSAEPAPDFSDYSEMAKVEQPVPDHSELVEDSSPDSEPVDLFSDDSIPDVPQKQDETVMLVKESLTETSFESMIEYENKEKLSALPPEGGKPYLESFKLSLDNTKDTLLPDEVSTLSKKEKIPLQMEELSTAVYSNDDLFISKEAQIRETETFSDSSPIEIIDEFPTLISSKTDSFSKLAREYTDLEVSHKSEIANAPDGAGSLPCTELPHDLSLKNIQPKVEEKISFSDDFSKNGSATSKVLLLPPDVSALATQAEIESIVKPKVLVKEAEKKLPSDTEKEDRSPSAIFSAELSKTSVVDLLYWRDIKKTGVVFGASLFLLLSLTVF------SIVSVTAYIALALLSVTISFR----IYKGVIQ-----------AIQKSD----EGHP---FRAYLESEVAISEELVQKYSNSALGHVNCTIKELRRLFLVDDLVDSLKFA--------------------------------V--LMWVFTYV-GALFNGLTLLILALISLFSVPVIYERHQ----AQID---------------HYLGLANKNVKD---A-MAKIQAK--------------------------------------------------------------------------------------IPGLKRKAE---------------------------------------------------------------------------------------------
	MmRTN4   --MEDIDQSSLVSSSADSPPRPPPAFKYQFVTEPEDEEDEEDEEEEEDDEDLEELEVLERKPAAGLSAAPV---PPAAAPL----LDFSSDSVPPAPRGPLPAAPPTAPERQPSWERSPAAS---APSLPPAAAVLPSKLPEDDEPPARPPAPAGAS-----------PLAEPAAPPSTPAAPKRRG-SGSVDETLFALPAASEPVIPSSAEKIMDLKEQPGNTVSSGQEDFPSVLFETAASLPSLSPLSTVSFKEHGYLGNLSAVASTEGTIEETLNEASRELPERATNPFVNRESAEFSVLEYSEMGSSFNGSPKGESAMLVENTKEEVIVRSKDKED-LVCSAALHNPQESPATLTKVVKEDGVMSPEKTMDIFNEMKMSVVAPVREEYADFKPFEQAWEVKDTYEGSRDVLAA----RANMESKVDKKCFEDSLEQKGHGKDSESRNENASFPRTPELVKDGSRAYITCDSFS-SATESTAANIFPVLEDHTSENKTDEKKIEERKAQIITEK-TSPKTSNPFLVAIHDSEADYVTTDNLSKVTEAVVATMPEGLTPDLVQEACESELNEATGTKIAYETKVDLVQTSEAIQESIYPTAQLCPSFEEAEATPSPVLPDIVMEAPLNSLLPSTGASVA--------------QPSASPLEVPSPVSYDGIKLEPENPPPYEEAMSVAL-KTSDSKEEIKEPESFNAAAQEAEAPYISIACDLIKETKLSTEPSPEFSNYSEIAKFEKSVPDHCELVDDSSPESEPVDLFSDDSIPEVPQTQEEAVMLMKESLTEVS-ETVTQHKHKERLSASPQEVGKPYLESFQPNLHITKDA-ASNEIPTLTKKETISLQMEEFNTAIYSNDDLLSSKEDKMKESETFSDSSPIEIIDEFPTFVSAKDDS----PKEYTDLEVSNKSEIANVQSGANSLPCSELPCDLSFKNTYPKDEAHV--SDEFSKSRSSVSKVPLLLPNVSALESQIEMGNIVKPKVLTKEAEEKLPSDTEKEDRSLTAVLSAELNKTSVVDLLYWRDIKKTGVVFGASLFLLLSLTVF------SIVSVTAYIALALLSVTISFR----IYKGVIQ-----------AIQKSD----EGHP---FRAYLESEVAISEELVQKYSNSALGHVNSTIKELRRLFLVDDLVDSLKFA--------------------------------V--LMWVFTYV-GALFNGLTLLILALISLFSIPVIYERHQ----AQID---------------HYLGLANKSVKD---A-MAKIQAK--------------------------------------------------------------------------------------IPGLKRKAE---------------------------------------------------------------------------------------------
	DrRTN1a  MSANSNEGPGLDGKWFEEEEEKNGMFGSAGPHFDEMRDDLRAPKQQFHPFEGTGVAMETASTGDSLSDMFMKSSPVEGDLY----TSLLSSKSSSNPFNDGASLFSSEGNRSPPAPTGTDSGIGMTPGDPSDHQTTLQGSHKSDHYSYMDMGGDLCD---------FGSMGNAKNKQQPP-----------------------MSGYGDEEDEEDDDEDEDDIQDF-----------------------------------------------------------------------------------------------------------------------------------------------------------------------------------------------------------------------------------------------------KPKIEERGSKESSHDPFDLGRYLEKSPLGSEDTEVKTSTGSAGGQHAFPYVEDPSDEEMADFRSYRRMETPQSASPVKITVTTESHSTASEPVRVSPQGGMSERDSVLSFGQQGLPTVTLSEPEDDSAASSANHSPNHSPTGRESPSDVLFHPAGMKSMSSTQDSSSISSHPNPPPIHDIKTSAKPSSPWAQDLQGSGDESGDSEIEQVAEELDSPLHDLTSKTPPAKGGFSPTSNPFEPPSYTSATDKASNPFDKPQTNKVSASNPFDLSAGSKMGFGQSSNPPLYSLLREEREAELDSDLLIESASEESPKREQEYSAPKPPEPSSPLITDNMSSKPITTSSVSSSPFTEPRVVSAQKEPEKEKEKEKEKAAPIEKPKPQPEDSWSTKPRPAVMGTSTVTPEKQPSQETESKSKSSIVSSSTEKEADLSLLLHGFSRQ--------------------------------------------------------------------------------------------------------------------KVVDLVHWRDLKQSGLVFGSVLLLLFSLTQF------SVVSVIAYLALAVLSATISFR----VYKSVLQ-----------AVQKTD----EGHP---FKSYLEVEISLSADQISKYVDKTQLYINTTMKELRRLFLVQDLVDSIKFA--------------------------------V--LMWLLTYV-GALFNGLTLLILAVISMFSVPVVYEKYQ----TQID---------------QYLGLVRTQVNS---V-MGKIREK--------------------------------------------------------------------------------------VPGAKKKE----------------------------------------------------------------------------------------------
	DrRTN1b  -----------------MSEKPEADSEGSWYGEDFEKIDRFGRTSSARRDVLGEERQTRDWEDESSVEKQFSSHPESDRQP----LPVVMETASTDKSTSSIQKSSDDRDDLYTSLLSNQHYSSHEDTSY------------------------FSGSLSKSADKHTTHTDDFISGSYSVTFSSDSSNKIKTSTDQIDSSHSTERAFGSSYNYMDISGKDDSRSSQ-------------------------------------------------------------------------------------------------------------------------------------------------------------------------------------------------------------------------------------------------------RPLEDWSMSGLSEPSLYTKLEKSPSPVEVDADELGSAGLLDTQTFPYVEEPSDEELSDYQPYRSPGTGSSASPVRITLTEIPPTSVSPTTIQHSPTVTVSQKESILSLGLEGMPTVTLSEPEDDSPESSTPPTEDSESP-------------------------------------------MDPNIQAGETEIMNSIPDSTQASTIPPAQPASKKDSSPVENMSAPKSTLPPTSQGFEGNSAESGDSEIELVSEEPSPRAPSSGYMSFSKTPATALPTIVASTAPVPSSTTAIPKSLALQYSILREEREAELDSELALESCGEESPKRLTHGSSKRYKEIPQAVKKPTSPTSATKEPFVTSTTPSTTILAPTSASKEKMSTMEEKPKHSTILSPGLPELKVEHPAGEVHKKERRRSSQARRGSEKTSAPPAVFQGFSRE------------------------------------------------------------------------------------------------------------------KAMELLYWRDLKKSGLVFGSLLLMLFSLTQF------SVVSVVAYLALASLSATISFR----VYKSVLQ-----------AVQKTD----EGHP---FKVYLDVEMSLSHDQMQKYAENVQYYINSTLKELRRLFLVQDLVDSLKFA--------------------------------V--LMWLLTYV-GALFNGLTLLIMVVVCMFSMPVVYEKYQ----AQID---------------QYVDLIRTQVNS---V-VAKIQEK--------------------------------------------------------------------------------------VPGTKRKAE---------------------------------------------------------------------------------------------
	DrRTN4a  -----------------------------------------------------MDDQISSTTPSYDVHHDDEGEFRAEKQA----NSLMDEDFSSSEAQAHVPEVEGILDLAGGAKDAL-----------------------------------------------ERHRSTMPRKEEPL-----------------------LDFGEPEPEPSSTIKPEPEAPKP-------------------------------------------------------------------------------------------------------------------------------------------------------------------------------------------------------------------------------------------------------------------------------------------------------------------------------------------------------------------------------------------------------------------------------------------------------------------APISSFGDASPKQAKPEEKEEKPTVAPYKCNSSC----------------------------------------------------------------------------------------------------------------------------------------------------------------------------------------------------------------------------------------------------------------------------------------------------------------------------SLVELLYWRDLQRTGVVFGAGLFLLLSLSMC------SIISVLSYVALALLSVTVSFR----IYKGILQ-----------AVQKSE----DGHP---FKMYLDKDTALPAEMVHKYSDSTLVHINTVIKELRRLFLVEDLVDSLKFA--------------------------------V--LMWILTYV-GALFNGLTLIILGFIGAFSCPVIYEKHQ----AQID---------------HYYGLVNKQFKD---V-VGKIQAK--------------------------------------------------------------------------------------IPGAKPKTE---------------------------------------------------------------------------------------------
	XtRTN3   ---------------------------------MIANSTGFDFKNTSGENTAAAHGLTYISSKTSYLYGSIEGVEPSDTGPVYAGISENDGNLSMTLDNALHTSEDICMRNTNVPDITHTS---------------------------------------------ATHVSKPIDTQCGT-----------------------LDLDDSHELYRSRTEEESNRGLC----------------------------------------------------------------------------------------------------------------------------------------------------------------------------------------------------------------------------------------------------------------------------------------------------------------------------------------------------------------------------------------------------------------------------------------------EESHLTCADTGETSSADILLSSSYGKRWQEVDEELDSSGESDDTVIDAGWRLKSTAAEKLENCEEGWVEIGGAQQKQELECDLLEGVGAMENEIAATQGNARPHIPNEWNKTEDISATTNPKTGLAKNALDSPNSEDFVFLAETSVINRFTEGTNQGKTDSLENQIQENLTIEALRALAVIGEDPESESRESSPEILYPIAQSGSAEALKMEVLQTYHKLPQVTDSPVDIATL------------------------------------------------------------------------------------------------------------------------------------------KVQDLLYWRDVKQSGMVFGGTMVLLLSLAAF------SIISVISYLVLSLLAVTISYR----VYKSVLQ-----------AVQKTD----EGHP---FKPLLEKDIALSSDAFQKALSTSLAHVNHALKYIVRLFLVEDLVDSLKLA--------------------------------L--LMWLMTYV-GAVFNGITLLILGVLLAFTAPIVYEKYK----VQID---------------HYVSLVHSHVKS---I-TEKIQAK--------------------------------------------------------------------------------------LPGALKKKSE--------------------------------------------------------------------------------------------
	DrRTN3   -------------------------------------------------------------------------------------MADPMTQSSQISSSQGLNDGHSAASKD------------------------------------------------------SKFSDSFFSSPVSL-----------------------IQSP----------------------------------------------------------------------------------------------------------------------------------------------------------------------------------------------------------------------------------------------------------------------------------------------------------------------------------------------------------------------------------------------------------------------------------------------------------------------------------------------------------------------------------------------------------------------------------------------------------------------------------------------------------------------------------------------------------------------------------------------------------------------------------------------------------------------------------------------------QVNDLVHWRDPKKSGVVFGVSLLLLLSLAAF------SVISVVSYLLLSLLCVTISFR----IYKSVIQ-----------AVQKSN----EGHP---FKALMDKDVTVPPETFRKHVDGCLSHVNRALKQMSRLFLVEDLVDSLKLA--------------------------------V--VMWLLTYV-GAVFNGITILILADILLFSVPPIYEKNK----TQID---------------HYIDIARTQFNT---T-VAKLQEK--------------------------------------------------------------------------------------LPGAMKRCKAE-------------------------------------------------------------------------------------------
	HsRTN3A  -------------------------------------------------------------------------------------------MAEPSAATQSHSISSSSFG--------------------------------------------------------AEPSAPGGGGSPGA-----------------------CPALGTKSCSSSC-------------------------------------------------------------------------------------------------------------------------------------------------------------------------------------------------------------------------------------------------------------------------------------------------------------------------------------------------------------------------------------------------------------------------------------------------------------------------------------------------------------------------------------------------------------------------------------------------------------------------------------------------------------------------------------------------------------------------------------------------------------------------------------------------------------------------------------------AVHDLIFWRDVKKTGFVFGTTLIMLLSLAAF------SVISVVSYLILALLSVTISFR----IYKSVIQ-----------AVQKSE----EGHP---FKAYLDVDITLSSEAFHNYMNAAMVHINRALKLIIRLFLVEDLVDSLKLA--------------------------------V--FMWLMTYV-GAVFNGITLLILAELLIFSVPIVYEKYK----TQID---------------HYVGIARDQTKS---I-VEKIQAK--------------------------------------------------------------------------------------LPGIAKKKAE--------------------------------------------------------------------------------------------
	MmRTN3   -----MAESSAATQSPSVSSSSSGAEPSALGGGGGSPGACPALGAKSCGSSCADSFVSSSSSQPVSIFSTSQAGLSSLCSDEPPSKSMTSSFLSSSEIHNPDPTTPLGEKSETLGSQFVLAKGKDPLVLLDKKKLDSPQGTNKDRVDAPVSLATGIPCSHPSIPDSFPEQPAFLSKEIGP---------AEEWVVKDQEPKNPNKVPDGEDRSALDFGQSKAEHIC------------------------------------------------------------------------------------------------------------------------------------------------------------------------------------TYSLSPSELPVASVEKDSPESPFEVIIDKATFDREFKDLYKENPNDLGGWAAHGDRESPADLLEMNDKLFPLRNKEAGRYPSSVLLGRQFSHTTAALEEVSRCVNDMHNFTNEILTWDLDPQAKQQANKTSCTTESTGLDRSELRSEIPVINLKTNPQQKMPVCSFNGSTPITKSTGDWTEAFTEGKPVRDYLSSTKEAGGNGVPGSSQLHSELPGSMPEKWVSGSGAATVEVTLPNLRGAWPNSVMGEVTEVDSSGESDDTVIEDITEKPDSLPSAAAKTSEREIKETPSRETVRSEMCENSEQPQAQPETPTQKSLEGEVASQVPNTLNEVTPEKLDMTNNPKVCSAAPPSVLNETGFSLTVPASAKLESLLGKYVEDTDGSSPEDLMAVLTGAEEKGIVDKEEGDVLEAVLEKIADFKNTLPVELLHESELSGSETKNIKSKYSEDSRETTGGAPTMSPDLEQEQLTIRAIKELGERQAEKVQDEGISSGGKLKQTFAPQSGPQSSSDILEHTDVKTGSDLGIPKNPTIIKNTRIDSISSLTKTEMVNKNVLARLLSDF-----------------------------------------------------------PVHDLIFWRDVKKTGFVFGTTLIMLLSLAAF------SVISVVSYLILALLSVTISFR----VYKSVIQ-----------AVQKSE----EGHP---FKAYLDVDITLSSEAFHNYMNAAMVHVNKALKLIIRLFLVEDLVDSLKLA--------------------------------V--FMWLMTYV-GAVFNGITLLILAELLVFSVPIVYEKYK----TQID---------------HYVGIARDQTKS---I-VEKIQAK--------------------------------------------------------------------------------------LPGIAKKKAE--------------------------------------------------------------------------------------------
	XtRTN2   ------------------------------------------------------MGHVLSFTHCKDAPSTASSTPDSCPPE----GEEDDSPVTEVNFWPLPSPHEPTFSYITIGS--------------------------------------TAP---------LSRPPVRARRGLGQ-----------------------SRVHAAPREETEEKEVKDVVTYV---------------------------------------------------------------------------------------------------------------------------------------------------------------------------------------------------------------------------------------------------------------------------------------------------------------------------------------------------------------------------------------------------------------------------------------------------------------------------------------------LLEKTCQLKKLSPPHVQEEVVFVAKPQPQLEVFR--------------------------------------------------------------------------------------------------------------------------------------------------------------------------------------------------------------------------------------------------------------------------------------------------AVKDLLYWRDILLSAGCLTGVTLSLLCLSQF------SVISVFAYGCLIILSVTLTLR----LYTKLLH-----------ALKRGN----GANP---FQYYLDADLKLTTKQAEEITARVLSLLSTTICTLRSLFLVEELKDSLKFL--------------------------------V--IIYLLTYV-GAVFNGITVLLLCVIGAFTFPILYKQHQ----TQVD---------------HYVSLVSKK?NA---F-RSKIQGT------------------------------------------------------------------------------------VKKPPAKQK-----------------------------------------------------------------------------------------------
	HsRTN2A  -----------------------------------------------------MGQVLPVFAHCKEAPSTASSTPDSTEGG----NDDSDFRELHTAREFSEEDEEETTSQDWGTPRELTFSYIAFDGVV------------------------GSGGRRDSTARRPRPQGRSVSEPRDQ-----------------------HPQPSLGDSLESIPSLSQSPEPG---------------------------------------------------------------------------------------------------------------------------------------------------------------------------------------------------------------------------------------------------------------------------------------------------------------------------------------------------------------------------------------------------------------------------------------------RRGDPDTAPPSERPLEDLRLRLDHLGWVARGTGSGEDSSTSSSTPLEDEEPQEPNRLETGEAGEELDLRLRLAQPSSPEVLTPQLSPGSGTPQAGTPSPSRSRDSNSGPEEPLLEEEEKQWGPLEREPVRGQCLDSTDQLEFTVEPRLLGTAMEWLKTSLLLAVYKTVPILELSPPLWTAIGWVQRGPTPPTPVLRVLLKWAKSPRSSGVPSLSLGADMGS-------------------------------------------------------------------------------------------------------------------------------------------------------KVADLLYWKDTRTSGVVFTGLMVSLLCLLHF------SIVSVAAHLALLLLCGTISLR----VYRKVLQ-----------AVHRGD----GANP---FQAYLDVDLTLTREQTERLSHQITSRVVSAATQLRHFFLVEDLVDSLKLA--------------------------------L--LFYILTFV-GAIFNGLTLLILGVIGLFTIPLLYRQHQ----AQID---------------QYVGLVTNQLSH---I-KAKIRAK--------------------------------------------------------------------------------------IPGTGALASAAAAVSGSKAKAE--------------------------------------------------------------------------------
	MmRTN2   -----------------------------------------------------MGQVLPVFAHCKEAPSTASSTPDSTEGG----NDDSDFRELHTAREFSEDEEEETTSQDWGTPRELTFSYIAFDGVV------------------------GSGGRRDSVVRRPRPQGRSVSEPRDP-----------------------PQQSGLGDSLESIPSLSQSPEPG---------------------------------------------------------------------------------------------------------------------------------------------------------------------------------------------------------------------------------------------------------------------------------------------------------------------------------------------------------------------------------------------------------------------------------------------RRGDPDPVPPAERPLEELRLRLDQLGWVVRSAGSGEDSATSSSTPLENEEPDGLEASEAGEETNLELRLAQSLHLQLEVLTPQLSPSSGTPQAHTPSPQRSQDSNSGPDDEPLLNVVEEHWRLLEQEPITAQCLDSTDQSEFMLEPLL--------------------------------------------------------------------------------------------------------------------------------------------------------------------------------------------------------------------------------LVADLLYWKDTRTSGAVFTGLMASLLCLLHF------SIVSVAAHLALLGLCATISLR----VYRKVLQ-----------AVHRGD----GTNP---FQAYLDMDLTLTREQTERLSQQIASHVVSTATQLRHFFLVEDLVDSLKLA--------------------------------L--LFYILTFV-GAIFNGLTLVILGVVALFTVPLLYRQHQ----AQID---------------QYVGLVTNQLSH---I-KAKIRAK--------------------------------------------------------------------------------------IPGTGTLAPTASVSGSKAKAE---------------------------------------------------------------------------------
	DrRTN2a  -------------------------------------------MGQVLGFSHCKEFGTVNSTPDSTPPCSDGGNEESDFPE----LQTAREWSDEDDEGLEDDDACLSSSSVWGTPRQNSFELTFSYIAF------------------------SES---------DGTSRRDSGRRRTG-----------------------PRSGRGSLHRTDTLETQPPPDSP-------------------------------------------------------------------------------------------------------------------------------------------------------------------------------------------------------------------------------------------------------------------------------------------------------------------------------------------------------------------------------------------------------------------------------------------------AVEWDPHAFLTLDGEGDVEEESQMWTVETQSLETLQDKDTGTWDTAEKISGIQSYNLTCSHQEEQITVPQLPASDPAVATETTATLQTAEASHTMPPSVGPNTQEEQTCKQWFSSLSLSEGPTIHIQI------------------------------------------------------------------------------------------------------------------------------------------------------------------------------------------------------------------------------------------------AVMDLVYWKDMERTGMVLTGLVVALLSLFQL------SIITVVSTLSLAILCFTISVR----IYYKLLH-----------VLQLGD----GVHP---FQSYLDLDISLSGEEAEHCLQRAIVLSCSALETLRNLIFVGNLFSSLKFW--------------------------------L--LMYVVTFL-GNLCNGLTLIIIGVIAVFSVPLFYTRHQ----DKVD---------------SCIVAVQAQIDNIKDFFYRLTQGG--------------------------------------------------------------------------------------GPPPDPTPGGAKPKAH--------------------------------------------------------------------------------------
	DrRTN2b  ----------------------------------------------------------------------------------------------------------------------------------------------------------------------MAS------------------------------------------------------------------------------------------------------------------------------------------------------------------------------------------------------------------------------------------------------------------------------------------------------------------------------------------------------------------------------------------------------------------------------------------------------------------------------------------------------------------------------------------------------------------------------------------------------------------------------------------------------------------------------------------------------------------------------------------------------------------------------------------------------------------------------------------------------------------------------------------KVLDLIYWRNLATTGVVFTGLVVGLASLFQL------SAITILSNLGLSIMAFTLPVR----LLYKAMT-----------VTRLND----GSHP---FQSYLDEDHTLTDEDTVRMAEQMVLLIATAVSELKRLFFIDSIMDSVKFI--------------------------------V--FLYLLTYV-GVQANGLTLVMSGVICAFSLPLLYKLQQ----ERID---------------KIIKAVQLLVEKITEM-VDLVVSL------------------------------------------------------------------------------------AKPPPAPAPPPAPALKHKQKTK----------------------------------------------------------------------------------
	MASK     -------------------------------------------------------------------------------------------------------------------------------------------------------------------------------------------------------------------------------------------------------------------------------------------------------------------------------------------------------------------------------------------------------------------------------------------------------------------------------------------------------------------------------------------------------------------------------------------------------------------------------------------------------------------------------------------------------------------------------------------------------------------------------------------------------------------------------------------------------------------------------------------------------------------------------------------------------------------------------------------------------------------------------------------------------------------II---------------------------II------II-------------II---------II--II-------------IIII----IIII-----------------II--------------------------------II--------------------------------I--II----II-II------------------------II----IIII---------------II-------II----I-II---II--------------------------------------------------------------------------------------------------------------------------------------------------------------------------------------------

;


END;
