# Supplementary material for: Evolution of factors shaping the endoplasmic reticulum
Source: Traffic. 2022 Aug 17;23(9):462–73. doi: 10.1111/tra.12863 (PMC9804665; doi:10.1111/tra.12863)
Supplement: Supplementary file 1 — Appendix S1 Supporting information. [file TRA-23-462-s004.zip › SupplementaryDataset/fidgetin_spastin.R2.phy]

85 267
CparU      FISEKDVIGLESIKKMLRVKIINPIQRPDLHVGLHSAPRGILLFGPPGTGKTMLAKWIASECKASFYDVSPGSIMSKFYGETENIIKALFMISEYSSPSIIFIDEIDSIFSKRTSKDDDNSIRLKNQFLQMIDGVQSKIVVVIGATNRPDMLDDAALRRLSKRVLVPLPDMECRLEQIKHILETNCQITYDQLKSIATETHGWNGSDIKNLCIKAAEFSYDETIHNVPNREARPITIQDFNLSLKLVKPSYSSDQNNDLIKWSNLFG
BnS        GVLFDDVVGLDSVKKALTEAVILPSENPEIFKGLRKPPKGLLLFGPPGTGKTMVAKALAGESKATFFNISASSIVSKFMGEGEKKVKALFDLA--YKPCLLYLPSFQPCHVMFAQNDHEASSRLKTEFLIQMDGVGS--VFVLAATNLPDRLDEGIPTFLSFGFYVPMRGGDARKAIVQKMLHKEHLLGAKDLEKIARATDGYSASDVAAVVKDAAMGPIRDILRTLPPKKIPPIKIKHFMEAISSIEKSVSEASLEKYKKWAQKND
TpaF       KITKDDIVGLDDVKKVVIDKVVNPILMPNLHIGLFKAPKGILLFGPPGTGKTTIAKWIANVSNATFFEISPSSITSKFYGESESIIKTLFKVALVESPSLIFIDEVDAVLGKRKSTDDDSSVRMKNQLLQMMDGINSDRVIVIGATNRPHMMDSAALRRFTKRILIPPPDHETRKKFIIDIINKRCFLTEEDLEKISVATDGWTGCDLLTLCYKAAEYCYDDTIENIKSFNDRGVEMKDIERALECTRPS-TDEGMEFFLEWSSKHG
PfF        QVKESDIIGLYDIKKIIKDKIVNVILRPDLFTGLNRAAKGILLFGPPGTGKTMVAKWVASSCKCSFYNVNTSSLFSKYIGETEKIVTALFKCAEVDNPSILFFDEIDSLLGTRKKDEDDTTIRIKNQLLQMIDGINTIIIVIIGATNRPDMIDDAALRRFNKRVYIPLPDFNARKEQIRYIISKHHSLTEEELDAISVKLENWNGSDIYHLCSKCYEYVYDDAIQNIPNASIRAIQFNDFIKAMTQVNTSY--KNVFDYDEWSKMHS
CvF3       PIREEDIAGLEETRQIVRESIIEPVQRPDLFTGLLRPPRGILLYGPPGCGKTTVAKWVASEAQATFFEVTPSSLTNKFFGESEKLVKALWKVATALAPSVVFIDEIDGVVSQRGAKEEETTIRMKNELLQMMDGVSSRTVLIIGATNRPFLLDEAARRRLTKRVLVPLPDKEARREQIRKLVSKLSGLQEGDLEVMAEKTEGFNGSDIASLCSTATRKVFRELPHKIPVGVKRAIRVDDLLSAAAQTHPSVSKESLADFERFENEFG
PtS        DVTFDSIVGLESIKNQLEEVIVLPNLRPDIFTGIRAPPKGILFYGPPGNGKTLLAKAVANQIKCCFFNVSASTLVQKHLGEGEKLMKTLFNVAFKFQPSVIFIDEIDSILSSRSSEEHEASRRLKTEFLISFDGMQTDRIFLIAATNRPQDIDGAVLRRFTVKILIDQPDQKARLGLVKSLMQAVHSILDIAFDKICEKLAGYSASDIKAVVKEACMQPLREDLVAMSAQNIRPVRKEDFEFAINKVKPSLTQKQYQEYISFNKSEK
VbS        RVKWRDVVGLDDVKRSLLELIVLPALNPSLFTGLRTPSRGLLLFGPPGNGKTFAAKAVAAQCNSTFFLVDAASLTSKWYGESEKLVRALFRVARARSPSIIFLDELDSLLSARDTGDRGVSRRMKSEFLVQLDGVTAARVQFIGATNRPMDLDEALLRRLPKRLMVPLPDDRGREALVRKLLREHHALADSDFNFLALETDGYSYSDITQLCREASLAPVRDLISSLSGADLRPLRMGDLLAAKERIRATTSEDTVRELREWDAKFG
DrFidg     PVDWSDIAGLEMAKATIKDEVLWPILRPDMFSGLATLPRSILLFGPQGTGRTLLGRCMASQLGAAFLLLSGSALVTKWLGEGEKIVQASFLIARCRQPSVVFISDVDLLLSSQLSEE-SPVNRIKSELLLQLDGVLSEHVLVVCSTSKPEEIDESLRRYFVKRLLVPLPDATARHQIISQLLSQHYCLSDKEVTLLVQRTDGFSGLDVVRLCQEALVGPLHGMLSGMIPGQMRPVSYQDFENVFCKIQPSISQKELDTYTEWNKMFG
XtFidg     PVDWDEIAGLDLVKAFIKEEVLWPVIRSDAFSGLTALPRSILLFGPRGTGKTLLGRCIASQLGATFFKISASNLVTKWITEGEKIVHASFLVARCRQPSVIFVSDIDMLLSSQVNEEHSPISRMRTEFLMQLDTVLSDQIVVICATSKPEQIDESLRRYFMKRLLIPLPDSTARHQIIIQLLSQHYCLNDKEVALLVQRTEGFSGLDVARLCQEAVVGPLHAILSAIMPNQLRPVTYQDFENVFCKIQPSISQKELDTYIEWNKMFG
HsFidg     PVDWNDIAGLDLVKAVIKEEVLWPVLRSDAFSGLTALPRSILLFGPRGTGKTLLGRCIASQLGATFFKIAGSGLVAKWLGEAEKIIHASFLVARCRQPSVIFVSDIDMLLSSQVNEEHSPVSRMRTEFLMQLDTVLTDQIVVICATSKPEEIDESLRRYFMKRLLIPLPDSTARHQIIVQLLSQHYCLNDKEFALLVQRTEGFSGLDVAHLCQEAVVGPLHAMLSAIMPSQLRPVTYQDFENAFCKIQPSISQKELDMYVEWNKMFG
MmFidg     PVDWSDIAGLDLVKAVIKEEVLWPVLRSDAFSGLTALPRSILLFGPRGTGKTLLGRCIASQLGATFFKIAGSGLVAKWIGEAEKIIHASFLVARCRQPSVIFVSDIDMLLSSQVSEEHSPVSRMRTEFLMQLDTVLTDQIVVICATSKPEEIDESLRRYFMKRLLIPLPDSTARHQIIVQLLTQHYCLNDKEFALLVQRTEGFSGLDVAHLCQEAAVGPLHAMLSAIMPSQLRPVTYQDFENAFCKIQPSISQKELDMYVEWNKMFG
MbSpas     GVTLDDIIGLKEAKQALHETVILPSLRPDLFTGLRKPAKGILLVGPPGNGKTMLAKI-------------------------------------------------DSLLMARNSEEQESSRRMKTEIFIQVS----------------------------------------------------SNLSKTDLVNVAKMTDGYSCSDLTALVRDAAMGPIRELLADVAASDVRPVLFKDFVSSMKQVRPSVPRDTIQALEAFARDYA
NvSpas     AVHFSDIAGVDNAKKALQEIVILPSLRPELW---RGDPT-LVLFQPPGSSHITLPRATATSFTSCFFSISKSSLVHPVVAS--FFVKSLEDLASILTTSLFTIDEVDSLLTERREGEHEHSRRLKTEFLVSFDGVVAERILVMGATNRPQELDDAALRRMVKRIHIPLPDKETRKVLLTKLLAKHNPLSGAEIDRLARMTEHYSGSDLTALARDAALGPIRDLLKSMAANEVRNITFQDFVNSLQIIRPSVGPETLKAYDDWNRLYG
TthS       TIKFEDIAGLKEVKEALYESIIYPNLRPDIFQGIRAPPRGILLFGPPGNGKTLIAKAVATESNATFYNISASNLMSKNLGEGEKLVKALFQCAYVNQPSIIFIDEIDSILKARCENEHEASRRLKTEFLIQFDGANSDRVIVIGATNRPQEIDSAALRRFTKRILIDVPDENTRLHLIKYYTKDATSLNEKQIKELVKKIDGYSCSDIKALVKEACMLPLRKLLLSVDSTKIKPVSIDDFTEAVKKVPPSLQKKELLYFKNLVKEYN
RfS        DVSFKDVQGLTGVKLVLYESVVLPQLRPEIFTGLRSPTTGLLLFGPPGNGKTLIAKCVARECNATFFSISASSITSKFVGDAERIMRTLFSIAREKAPSIIFIDEIDSLLTARGQNEAESSRRIKTEFLVQFDGVHKARMLVIGATNLPHQLDDAVLRRFSKRIMVPLPDENTRYALLQNLMKKQCEMTPWDMKEIVKNTNGYSFSDLTLLCKDAAMGPVRELIMHTSQEDIPPISKKHFIKSLENIRPSVPEKSIAQYVEWNEKYG
CvF2       NASWDDVGGLEDAKRALRETVVYPLLNPSVFSGMRAPPKGILLFGPPGNGKTFLAKVVASECRAAFFSISASSLTSKWHGEGEKQVKSLFSAARKLQPAVIFVDEIDSVLSMRSANENDATRRLKTEFLVAFDGLGSDRILVLAATNRPMDLDDAVIRRFPKRIFIPLPDAGSRVVILKRLMGKTHSLSDRDLEAVARVTDSYSASDLAALCREGAMGPVRDFIAQLKDEELRPVSREDVLKATGVVRPSASRELQQELEQWNAKFG
TbS        PVNFDSIAGLDTCKRILQETIILPAKCPQLFTGLRRPCSGLLLFGPPGNGKTLLAKAVANECNTTFFSISAAAITSKWVGESEKMVRALFSVARALAPSTIFIDEVDSLLQARAAQEGEGSRRMKTEFLVQMDGAGNARVLVMGATNRPFDLDEAVIRRFPKRVFVPLPDAPARAQILQKLLVETNTLSSEAWERVVKLTSGYS?HDLRQLCEDAAMIPVRELLAEHAHNALRPLTLTDVEACVSGMNPSCCPKLLNALE?WSKTFG
MeF2       GVTFEDIVGCDKAKKLLDEMVLYPIIRPDLFEGIRAPPRGLLLFGPPGTGKTLLCRALCNKAECRFFSLSASSLTSKWVGEGEKMVRTLFRVAEAVQPSIVFIDEIDSILSERSSTDNESSIRMKTEFLVNLDGLSSNRVVFIGATNRPFDLDTAVLRRLPRRVYLPLPDANGRVLLLKHTLSKTHSLSEADFEWLAKQTEMFSNADIVGLCKDAALAPVREVIRSASSNNIRPVSIDDLKDSLKTVRPSSNPSSLVRFEQWNKEYG
CeSpas     GVRMDDVAGCHSAKAALEEAVILPALNPNLFKGLRQPVKGILLFGPPGNGKTLLAKAVAGESKQMFFNISASSLTSKWVGDSEKTIRGLFQIARNAQPSIIFIDEIDSILCERSEKDAEVSRRMKTEFLVQFDGATSDRILVIGATNRPHELDDAVLRRFPKRIMLNLPDEEARKELITKTLKKH--LISSDIRYIASNTSGFSNSDLVALCKEAAMVPIREILSMTDGEKIRKIRASDFDTALRTIRPSTSQKIMSKLSDFSRSFG
MeF3       GYTWDRI-GL---KSLLIEMVVFPIIRPDLFTGLRSPPKGLLLFGPPGTGKTLIARALSNEAHARFFALSASSLTSKWVGEGEKHVKALFAVAAVVQPSIIFIDEVDSLLSARSSEENESSRRMKTEFLVQMDGTTTDHVVVIGATNRPWDLDDAILRRFSRRVYLPLPTAKDRAKLITSLLSDQHTLTTRQVNEIAKKTNFYSNADLMQLCREASFFPIREIMCEVSKEVIRPISKDDFINSLKRVRPSVNQKQIDEFNSWNVNFG
PTF1       PTQWTDIVGLDHVRDQVVEIALWPLENPKLFEGIIAPGSGLLLFGPPGTGKTMIGKAIASEGKATFFSIKASTLTSKYVGEGEKTVRALFALAAQRQPSVIFFDEIDSLLCARSEKDNETSRQIKTEFMVQLEGATRERIVFIGATNRPQELDDAIKRRFQKKIYIPLPNKEGRQSYFENLIIKEIEMNTSEMQTLVDLTKGYSGADIRNLSREACMYAIRDAIKNLKLDQIRATTIEDFKRALQIVKPTVNQNDLKDYLKWNQQFG
PTF2       PTQWTDIVGLDHVRDQVVEIALWPLENPKLFEGIIAPGSGLLLFGPPGTGKTMIGKAIASEGKATFFSIKASTLTSKYVGEGEKTVRALFALAAQRQPSVIFFDEIDSLLCARSEKDNETSRQIKTEFMVQLEGATRERIVFIGATNRPQELDDAIKRRFQKKIYIPLPNQEGRQSYFETLIIKEIEMNSSELQSLVELTKGYSGADIRNLSREACMYAIRDAIKNLKLDQIRATTIEDFKRALQIVKPTVNQNDLKDYLKWNQQFG
ScS        SMKWDDISGLANAKAMLHEAVILPSQYPNIFTGIRAPPKGILLFGPPGTGKTLLAKALASQSSACFFSISASSLTSKFYGEAEKLVRALFTVAKRKQPSVVFIDEVDSILSSRGQGEHEASRRVKTEFLVQMDGVRGDRVILIAATNRPQELDEAVIRRFPKRVYIDLPNEKTREDLIKHQLSKVNNLSESDIQTIVQQTNLYSGSDLAALCKEAAMEPLRKANENLKKGVIPEISFESFRAALSVIRPSVSSSSLEFYTEWNAQFG
ScF        SMKWEDISGLANAKAMLHEAVILPSQYPNIFTGIRAPPKGILLFGPPGTGKTLLAKALASQSSACFFSISASSLTSKFYGEAEKLVRALFTVAKRKQPSVVFIDEVDSILSSRGQGEHEASRRVKTEFLVQMDGVRGDRVILIAATNRPQELDEAVIRRFPKRVYIDLPNEDTREDLIKHQLSKVNNLSESNIKTIVQQTRLYSGSDLAALCKEAAMEPLRKANEDLKKGIIQEMSFESFRIALNVIRPSVSPSSLEFYTEWNSQFG
AaF2       GVGWSDVKGLEGAKRTLKEAVVLPYLRPDLYKGLRSPPKGVLLFGPPGTGKTLLAECVASESRFAFFALSASALTSKWLGEGEKLVKALFKVARDRAPSVVFLDEVDSLLSRRGDGDHEASRRLKTEFLVHLDGLGGGRVLFMGATNRPWDLDDAFLRRVPRRVLIPLPDGAARRAFLDALLDGETSLDAARREKVVAATEGYSMSDLRALAEEAAMGPLRAL--------------------------------------------
TvF        GTKWEDIAGLDHAKQAVQEAIILPMKYPDLFTELREPPRGVLFFGPPGTGKTLIAKALATEAQCTFFNISASSLTSKWVGEGEKLTRALFALARIKAPSIVFIDEIDSILTKRGDNDFEASRRVKTEFLLQFEGVGSERVLILGATNRPQDIDDAARRRFTKRIYIPLPDIATRGQLVRILVKRANTLNEEQIDKIAEMTDGYSCADMTTLLKEAAMVPLRETFTSGVKPTIRPLSFEDVEKTLKSVKPSVSADSLVQYVEWNNEFG
NgU        ----------------------------------------------------MIARACASQCNATFFSISAGSLVSKYHGEGEKLVRCLFAAARYLQPSVIFIDEIDSILSARSSEEHEASRRMKTEFMIQMDGVSNDRVLVMGATNIPTELDEAILRRFTKRIYIPLPDHAARASLIKQLSHGQMSLSETDINKICVATEGFSGSDLTALCKETSMVPLREILISIDARKIRPIVLKDFQSSLVHVRPSTSQDTIKKLEKWNESYG
PpS        AVKWDDIAGLAKAKQALLEMVILPSVRSDIFQGLRKPAKGLLLYGPPGNGKTMLAKAVASESAATFFSISASSLTSKWVGEGEKLVKALFAVARARQPSVIFIDEIDSIMSSRSANENEASRRLKTEFLVQFDGVMTDRVVVMGATNRPEELDNA----FSTLWYIFIPFYHSTHWPIPGAL------------LLFLFRVGYSGSDLKALCQEAAMQPIRELISNIKKSELRPLQFSDFKTAMKEIRPSVSRSQLHVFEQWNQEFG
CeFidgL    EIGWADVAGLEGAKKALREIVVLPFKRPDVFTGIRAPPKGVLLFGPPGTGKTMIGRCVASQCKATFFNISASSLTSKWVGEGEKLVRALFSVARLKLPSVIFIDEIDSLLSSRSESEHESSRRIKTEFLVQLDGVNTERLLVLGATNRPQELDEAARRRFQKRLYIALPEPESRTQIVQNLLVGTHDITNHNLERIRELTDGYSGADMRQLCTEAAMGPIRDIIETIDKDDIRAVTVMDFAEAARVVRPTVDDSQLDAYAAWDKKFG
BsF        NVDWSDIAGLDFAKSSVEEAIVWPLRRPDLFVGLRDPPRGLLLFGPPGTGKTMIARAIASRAECTFLNISSSSLMSKWVGDGEKMVRCMFAVAVLLQPSVIFIDEIDSLLSMRSEGEQDGVRRVKTEFLVQLDGVGTDRVLLIGATNRPEELDEAARRRMEKRLYIPLPEEQARSDLCRTLLSKGHSIGDAELLEIAQLTEGYSGADLKSLCREAAMGPLRSTLLDVNAADIRPVMLKDFKGACRRIKPSVGQSELERYVKWNNQFG
TtrS       SVAWDDIIGLDDAKQALQEMVILPALNPELFSGLRAPPKGLLLFGPPGNGKTLLAKAVASEANATFFSISASSLTSKYVGESEKLVRALFAVARYLQPSIIFIDEIDSLLSARKADEHEASRRLKTEFLVQLDGATTDRIVILAATNRPEDIDEAARRRFAKRIYISLPNAAARSAMIAALLDGHTSLTKRQLSKIATATDGYSGADIATLCRDAALGPVRELVRNVAASQIRPISYDDFKAGLANVRPSVSQSSLAAYEQWNGEYG
CvF1       SVGWNQIAGLAGVKATLQEIVIAPNLNPDIFSGLRAPPKGVLLFGPPGNGKTMIAKAVAAECGATFFNISASSITSKWMGESEKQMRALFSLAAKRQPCVIFIDEIDSLLTARHSGEHEASRRVKTEFLVQLDGVATERILVLGATNRPQELDDAALRRMVKRIYIPLPDVETRKALIVNLLKDQHEIDGKNLQALLKLSEGYSGSDLSALCKEAAMAPVRGILKQMKAEQLRKITLQDFKDALRVIRPSVGPESLKAYETWNDRFG
SmS        SVRWTDIAGLAKAKQALMEMVILPTKRSDLFTDLRRPARGLLLFGPPGNGKTMLAKAVASESTATFFSISASSLTSKWVGEAEKLVRALFTIARSRQPAFIFIDEIDSILSARSANEHDASRRLKSEFLSHLDGLPSDRIVVMGATNRPEEIDDAVRRRLVKRIYVPLPDSDGRRSLLQNLLKGQFSMSSSDLEKLVKDTDGYSGSDLRALCEEAAMIPIRELVETIRASQVRGLNLGDFREALKAIRPSVSREQLQHFEQWNRDFG
MeF1       SVHWDDIAGLEFAKKRIKENVLWPITNPGLFTGLREPSRGVLLFGPPGTGKTMIGKAIASTTSSMFFSISSSSLMSKWIGEGEKLVRTLFTVAGCHKNAIVFVDEIDSLLTSRSEGETEASRRMKTEFLVQLDGVGSEKTLIIGATNRPQELDEAVRRRMPTRLYIPLPDRPARKQLFYRLLRKNHELNDSDVDSIVTRTKGYSGSDIAALCANAAMGPVRELIADIDPSSVRPIKLSDFDSAFRQIRPSVDSKTLDVLKKWNNEYG
LmF        QVGWDDIAGLQHAKASVEEAIVWPLRRPDLFVGLRDPPRGLLLFGPPGTGKTMIARAIANRAACTFLNISSSSLMSKWMGDGEKLVRCLFAVATVKQPSVIFIDEIDSLLSMRGEGETDSVRRVKTEFLVQLDGVATDRVLLIGATNRPDELDEAARRRMEKRLYIPLPDEAARRELIQRLLKSEHTLTDADLDTLVRSTDGYSGADLKQLCREAAMGPLREMLSAVAAADLRPVQRKDFRQALKRLKPSVGPAEVQRYVEWNKLFG
RfF        KVTWDDICGLDFQKERIKECVVWPLLRPDIFTGLRNPPKGVLLFGPPGTGKTLIAKAIANQAGRKFFAISASSLTSRWFGEAEKLVKTLFAVARHFEPAIIFIDEIGSLLSQRKEGDFEASRRLKTEFLVQMDGAQTSRILVIGATNRPQELDEAARRRLVRKLYVPLPDRNGRLQMLRMLLKKSHEISESEMETVVSLTDGYSAADIETLVIEAAMGPLRSVMLSVSSDEVRSIIMEDFEKSLTNIKPSVSEKELVAYVEWNAKYG
GaS        SVCWDDIAGLSVAKKTLEEIVILPASRPDLFTGIRSPPKGLLLFGPPGTGKTLLAKAVATEANCTFFSISASSLTSKWHGQGEKLVRALFAVATELQPAVIFMDEVDSILGARSESEHEASRRLKTEFLVQFDGVGTARVLVMGATNRPQELDEAARRRFTKRIYIPLPDSAARIYLIKSLLKGQTAFSERDYQRLADMTDGYSGSDLTALVKDAAMGPIRDIVRSVKLESVRPISVQDFQRSMSTVRASVSQEELGSYVKWNLEFG
TbF        GVGWNAIAGLEHAKRSVEEVIVWPLQRPEFFVGLRGPPRGLLLFGPPGTGKTMIARAIANRAQCTFFNISASSVMSKWMGDGEKLVRCLFAVAVVKQPSVIFIDEIDSLLSMRSEGEMDAVRRVKTEFLVQLDGVATDRVLLIGATNRPDELDEAARRRLEKRLYIPLPDINARAQLIKMLLEQTNCMDEKSIMHVATATEGYSGSDIKQLCSEAAMYAVRELLKDLEIRELRPIQRKDFVRALRRSRPSVGADEVRRYVEWNKKFG
AaF1       MTTFDDVAGLQDAKRSIMEMVIWPMQRPELFTGLRAVPKGMLLFGPPGTGKTLIGRAIASSSGATFFSISASSLMSKWIGESEKLVRTMFAVAGHKEPSVVFIDEVDSLLSQRSSDENEASRRLKTEFLVQLEGVGSERVLVVGATNRPQELDEAARRRFVKRFYVPLPDDVARRSLLGTLLKHNHSLSPAELDDVVDRTRGFSGADIRNLCQEAAMGPMRDVPGVLSEDQIPPISFAHFDNALKITRATVAPEDLVGYEAWDAQFG
EsF2       PVTFDQIAGLEFAKKSVIELVCWPMERPDIFTGLRSLPKGLLLFGPPGTGKTLIGKAIAHQSGATFFSISASSLCSKWIGEGEKMVRTLFAVAGYHQPAVIFIDEVDSMLSMRSADENEASRRLKTEFLIQLDGAGTDRVLVVGATNRPQELDEAARRRFVKRLYVPLPDKSGRRQLMNILLKTSSSLTAEDVETVVEGTEGFSGADLHALCTEAAMGPVRDLICSVKVSDVPPMETRHFTEARQSMRPSVGAEEITHYLKWNEEFG
TpsF       RVTFDDIAGLQNAKSTVFEMVVWPMQRPEMFTGLRATPKGLLLFGPPGTGKTLIGKAIAHESGATFFSISSSSLTSKWIGEGEKMVRTLFAVARYRSPAVVFIDEVDSMLTARKADENEASRRIKTEFLVQLDGAGNKQVLVVGATNRPQELDDAARRRFVKRLYVPLPAQPDRETLLRTLLAKNNSLSDKEITKLSHDTDGFSGADLKNLCTDAAMGPLRQLAMSVAAEDIPPISYKHFRQSLRQMSPSVARADLDQYLEWNNTYG
TthF       NVKWEDIAGLSSAKESVKETIVWPMLNPQIFTGIRAPPKGLLLFGPPGTGKTMIGKAIANQSGSTFFSISASSLTSKYIGEGEKMVKILFKLAEMRQPSVIFIDEIDSLLCARQENENEASRRIKTEFLVQMEGATSVRLLLIGATNRPQELDDAVRRRFVKKLYIPLPNMVAREQLIRRVIRENFDMSDQDILEVVQATKGFSGADMTNLCKEAALIPIRQCITNIQSSDIRPINKSDFVKSLKQVKATVTSKDLAGYFDWNNQFG
EhuF1      GVTWEEIAGLSYAKQSVREITVWPLLRPDIFTGQRRPPRGLLLFGPPGTGKTLIAKAIAAEGNATFFSISASSLMSKWMGDSERLVRALFGVARARKPSVIFIDEVDSVLGQRREGEHDSTIRVKNEILVQMDGVAGESLLFVGATNRPQQLDDAARRRLSKRLLIPLPDAAGRREMLTRGLADLHAIGEADIGSLLEATDGYSGSDMAALCREAAMGPCRDPLSGVHSSEMRPIRLSDFEDALGAIRASVGPGELAAFEEWNRNFG
EhuF2      GVTWEEIAGLSYAKQSVREITVWPLLRPDIFTGQRRPPRGLLLFGPPGTGKTLIAKAIAAEDNATFFSISASSLMSKWMGDSERLVRALFGVARARKPSVIFIDEVDSLVSS-SLGEHDSTIRVRNEILVQMDGVAGESLLFVGATNRPQQLDDAARRRLSKRLLIPLPDAAGRREMLTRGLADLHAIGEADIGSLLQATDGYSGSDMAALCREAAMGPCRDPLRGVHSSEMRPIRLSDFEDALGAIRASVGPGELAAFEEWNRNFG
AmF        AIAWDDIAGLEAAKQAIREIVIWPMQRPDLFSSLRRPSKGVLLFGPPGTGKTMIARCIASQVDATFFSISASSLTSKWVGEGEKMVRGLFAVARAKQPSVVFIDEIDSLLTSRSEGEQESSRRIKTEFLVQFDGAATDRILVVGATNRPQELDEAARRRFKKRLYIPLPCASGRRHLLSHLLRRQHAVASTDLESIVRATEGYSGSDLTALCEEAAMMSVREIFASVHADGLRPITAEDLRAAQDQVRPSVARADVEFHERWNDEFG
AcF2       AVGWDDIAGLAFAKKCVKEAVVLPLLRPDFFRGIRTPPKGILLFGPPGTGKTMIGKAIASQSGARFFAISASSLTSKWIGE----------------PAVIFIDEIDSILTQRSENDQEATRRLKTEFLIQLDGAACDKLLVVGATNRPAEIDEAARRRLVKRLYIPLPDTLARRSMILHYLHSLTNLSDDHVDTVVARAQGYSGSDIKALCAEAAMGPIRNLLMNLSEDQIRPIGYDDFVSAFDHVRPSVSQKDLASLQEWNEQYG
AtF        NVRWDDIAGLEHAKKCVTEMVIWPLLRPDIFKGCRSPGKGLLLFGPPGTGKTMIGKAIAGEAKATFFYISASSLTSKWIGEGEKLVRALFGVASCRQPAVIFVDEIDSLLSQRSDGEHESSRRLKTQFLIEMEGFDSEQILLIGATNRPQELDEAARRRLTKRLYIPLPSSEARAWIIQNLLKDGFTLSDDDMNIICNLTEGYSGSDMKNLVKDATMGPLREAITNLTKDDMRLVTLQDFKDALQEVRPSVSQNELGIYENWNNQFG
PpF        NVRWDDIAGLEHAKKCVTEMVIYPLLRPDIFQGCRAPGKGLLLFGPPGTGKTMIGKAIAGEAKATFFSISASSLTSKWIGEGEKLVRALFGVASCRQPAVIFIDEIDSLLSQRSEGEHESSRRLKTQFLIEMEGCGSEQILLIGATNRPQELDEAARRRLSKRLYIPLPSHEARAWIVRSLLRDGLSLSDEDVDSICTATDGYSGSDMKNLVKEASMGPLRELISSISPHDMRPISLQDFVNALQQVRPSVSPDELGMYEDWNRQFG
SmF        NVRWDDIAGLDHAKKSVTEMVIWPLLRPDIFHGCRSPGKGLLLFGPPGTGKTMIGKAIAGESKATFFSISASSLTSKWIGEGEKLVRALFGVASCRTPAVIFIDEVDSLLSQRSEGEHESSRRIKTQFLIEMEGIGSEQLLLIGATNRPQELDEAARRRFSKRLYIPLPSAEARGWIVRNLLKDGFCMSSSDMDEICSMTEGYSGSDMNNLVKEASMYPLREAIGKISTEEMRAIGLQDFRAALQEVKPSVSKCELGAYEDWNSQFG
DdF        EVKWGDIAGLSEVKSQIMEMVVFPIIRPELFKGLRIPPKGLLLFGPPGTGKTMIGKAIATQVKATFFSISASTLTSKWIGEGEKMVRCLFAVARCFLPSVIFIDEIDSLLAARTENENEASRRIKTEFLIQWDGVAGDQMLLIGATNRPDELDEAARRRMTKRLYIPLPDNESRLALVKNLLKNEHEISPDDMQNIASISDGYSGADMKSLSTEAAYQPIRDLIESVEKESIRPICLNDFLLAVKRVKPSVAKKELDAYIDWNDKFG
EcF        DVGWDDIIGLRDVKKTINEIVLWPMLRPDLFTGLRGPPRGLLLFGPPGTGKTMIGKCIASQCKATFFSISASSLTSKWVGEGEKMVRALFHLARSMQPSVVFIDEVDSLLSQRSDNENEGSRRIKTEFLVQFDGAATDRILVIGATNRPHEIDEAARRRLVKRIYVPLPEHLGRRQMVEHLIKEYNTLGHADMDEVARMTEGYSGSDIFNLCREASLEPLREIIKDFRSEDTRPISLEDFRKATRQIKKSVSERDLEIYSDWNSKFG
CmF        GVNWDDIAGLEYAKRCVMEAVVWPMVRPDLFRGIRGPPRGVLLFGPPGTGKTMIGRAIASLSGARFFNISASSLMSKWVGESEKLVRALFGVARALQPSVIFIDEMDSMLSARSENDAESSRRIKTEFLVQMDGAATDRVLVIGASNRPQELDQAWRRRMARRLYIPLPDRQARRGMLQSLLRDQHALGEAELERIVDLLDGYSGSDVYAACAEAALGPVRDLIANVSVEQVRAIHEDDFKRAAAVVRRSVSDDEVRAYERWNAEYG
EhiF       KVTWDEIAGLKNAKKIVQEAVIWPMLRPDIFTGLRAPPKGLLLFGPPGTGKTMIGKAIASQSNATFFNISASALTSKWIGEGEKLVRALFAVASCYERSVIFIDEIDSLLSARSESEHESSRRLKTEFLVRLDGAGTERILVVGATNRPQEIDEAARRRLVKRLYIPLPDIEARMTLVKTLLNKVNEVSEEDIKIIGEKTNGYSGSDMKELVKDAAYGPIRELIIDVDTSQVRPVQLKDFIDSLKTIRPSVSQDDLVEYIDWNNKYG
MbFidgL    GVKFDDIAGLHKAKNLIKEIVIWPMMRPDIFTGLRSIPKGVLLFGPPGTGKTMIGKAIATEAQSTFFSISASALTSKWVGEGEKLVRALFAVARENLPATIFIDEIDSLLSSRTDSENEGSRRIKTEFLVQLDGATTERLLVLGATNRPQELDEAARRRLSRRLYVPLPDELGREALIRISLQSEHALSDEHVQAIVQRTAGYSGADVVELCKEASFIPLRECLLTIDKAEVRAISYEDLVSASASVKPSVAPTEITAYEAWNDLFG
FaF        QVSWDDIAGLDHAKNGIMEMAVYPLMRPDFFRGLRVPPKGALLFGPPGTGKTLIGKCIAAQANATFFSISASSLTSKWVGEGEKMMRALFAVARCRQPSVIFIDEIDSLLSQRTDGEQDASRRIKTEFLIQLDGAATDQILIVGATNRPQELDEAVRRRLVKRYYVPLPEGAARRQIVARLLGTHHSLTEEDIEEVVRLTAGYSGSDMTNLCKEAAMGPIRELIRNMRLEDVRSISFSDFQYALTQVRASVSENDLVLYLDWDRQFG
NgF        SVTWDDIAGLAYAKKSVQEAVIWPLMRPDLFTGLRKPPKGLLLFGPPGTGKTLIGKAIAHESGSTFFSISASSLTSKWVGEGEKLVKTLFSLARYFQPSVVFIDEIDSLLSQRSDGDADNSRRLKTEFLVQLDGASTDRILIVGATNRPEEIDEAVRRRMGKRLYIPLPSKEGRKEMFLRLLAKNNTLSDEEMEKLVELTDGYSGSDIKNLCAEASMFSVRDLIKHASADQLRPIEFKDCRSALKSIRPSVAQSDLDRYIEWNRTFG
OtF        SVDWESIAGLEHPKAAVQELAVWPMMNPELFVGARAVPKGLLLFGPPGTGKTLIGRAVASQCGATFFSISASSLTSKWIGEGEKMVRALFAVARHLSPAVIFVDEIDSLLSARSDGEHESSRRMKTEFLVQMDGLGGRQTLLIGATNRPQELDDGARRRMPKQLYIPLP----RDMILRTLSKGVHSLTDADLDMICEKTEGYSGSDMKHLIQEAARAPVRETVPGVSPSSLRPIVLADVRRAAKQVRPSVTRADVIFHEEWNKQHG
TtrF       NVTWDDIAGLAAAKKAVMEIVVLPLLRPDLFTGLRSVPKGILLFGPPGTGKTMIGKAISAQSGATFFSISASALTSKWVGQGEKMVRALFAVARVHQPAVIFIDEIDSLLCQRSEKDMESSRRIKTEFLIQLDGCGSEQLLVVGATNRPQELDEAARRRMVKRLYIPLPDADGRRALVQRLLAEQHSLDDADIETLVAATAGFSGADVKALCTEAALGPIRELIRDISADAVRPLSKADFDEAMLTVRPSVSPSEITHYIEWNKLYG
BnF        GVSWNDIAGLEFAKKTVHEIVVWPMLRPDLFKGLRGPPKGLLLFGPPGTGKTLIGKAIASESKARFFSISASSLTSKWHGEGEKLVRTLFAVARYNQPSVIFVDEIDSLLSQRNEGDFEASRRIKTEFLVQLDGAATDRILLVGATNRPQELDEAARRRMVKRLYIPLPEPKARRELLLRLLSTETSISDTEMDDIVTRTAGYSGADLHALSTEAAMGPMRDIIQNVSAGNVRPINMNDYEKGLKQVRASVHEHELKHYIEWNKMYG
RaF        AVTWDDIAGLDHPKKTIKEIVVWPMLRPDIFTGLRGPPKGILLFGPPGTGKTMFGKCIASQVNATFFSISASALTSKWIGEGEKMVRALFAVARVKQPSVIFIDEIDSLLTQRTDNEVEASRRIKTEFLIQFDGAGTDRILLIGATNRPHEIDEAARRRLSKRLYIPLPDEVARGTIVKTLMKTQSSLSDAEITEIAKKTEGYSGSDMANLCREAALGPIRSIIENISLENVRPIQLCDFINALDQIRASVSDKDLDMYEKWNQDYG
DrFidgL    PVAWDDIAGLEFAKATIKEIVVWPMLRPDIFTGLRGPPKGILLFGPPGTGKTLIGKCIACQSGATFFSISASSLTSKWVGEGEKMVRALFAIARCHQPAVIFIDEIDSLLSQRTDGEHDSSRRIKTEFLVQLDGAATDRILVVGATNRPQEIDEAARRRLAKRLYIPLPEAEARRQIVTNLMSHESQLGVDEMEKVVQGTEGFSGADMTQLCREAALGPIRSIIATIMAEQVRPILYSDFQEALKTVRPSVSSKDLELYEEWNKTFG
XtFidgL    PLNWDDIAGLEFAKTTIKEIVVWPMLRPDIFTGLRGPPKGILLFGPPGTGKTLIGKCIACQSGATFFSISASSLTSKWVGEGEKMVRALFTVARCHQPAVIFIDEIDSLLSQRGEGEHESSRRIKTEFLVQLDGATTDRILVVGATNRPQEIDEAARRRLVKRLYIPLPEASARKQIVVSLMAKECSLAEQEVEAIVLQADGFSGADMTQLCREAALGPIRSIISTITPEQVRPIAYIDFQSAFLVVRPSVSQKDLELYENWNKTFG
TaF        TVTWDDICGLDFAKKTIKEIVVWPMLRPDIFKGLRGPPKGLLLFGPPGTGKTLIGKCIAGQSNSTFFSISASSLTSKWVGEGEKMVRALFAVARCQQPAVVFIDEIDSLLTQRTDGENEASRRIKTEFLVQLDGAATDRLLVIGATNRPQEIDEAARRRLVKRLYIPLPQAPARRQIILNLLAQQYSLIDTELDEICQRSEGYSGSDMSNLCREAALGPIRSIIQNISADQVRPIVFTDFDAAFLQVRPSVSEKDLDLYVQWNRQYG
MmFidgL    PVHWDDIAGVEFAKATIKEIVVWPMMRPDIFTGLRGPPKGILLFGPPGTGKTLIGKCIASQSGATFFSISASSLTSKWVGEGEKMVRALFAVARCQQPAVIFIDEIDSLLSQRGDGEHESSRRIKTEFLVQLDGATTDRILVVGATNRPQEIDEAARRRLVKRLYIPLPEASARKQIVGNLMSKECCLSDEETDLVVQQSDGFSGADMTQLCREASLGPIRSLIATISPDQVRPIAYIDFENAFKTVRPTVSPKDLELYENWNETFG
HsFidgL    PVNWEDIAGVEFAKATIKEIVVWPMLRPDIFTGLRGPPKGILLFGPPGTGKTLIGKCIASQSGATFFSISASSLTSKWVGEGEKMVRALFAVARCQQPAVIFIDEIDSLLSQRGDGEHESSRRIKTEFLVQLDGATTDRILVVGATNRPQEIDEAARRRLVKRLYIPLPEASARKQIVINLMSKECCLSEEEIEQIVQQSDAFSGADMTQLCREASLGPIRSLIATITPDQVRPIAYIDFENAFRTVRPSVSPKDLELYENWNKTFG
PsF        PITFDDIAGLQFAKKCVNELVIWPMARPDIFTGLRSLPKGLLLFGPPGTGKTLIGKAIASQSGATFFNISASSLTSKWIGQGEKLVRTLFAVAAVKQPSVIFIDEIDSLLTQRSSEENEASRRMKTEFLVQLDGAGTDIILVVGATNRPQELDEAARRRFVKRLYIPLPSFEARLDLVSRLLKNNNDLAEDDKTFIAESTKGYSGADVRALCTEAAMGPIRTCIRTMDADSVRPINLDDFKEALRGVRSSVATKDLAFYKEWNAEFG
BdF2       QVSWDDIAGLEHAKKSIQEIVVWPMLRPDIFTGLRKPPKGLLLFGPPGTGKTMIGKCIASQAKATFFNISSSSLTSKWVGDGEKMVRALFAVARVHQPSVIFVDEIDSLLTQRSEGEIESTRRIKTEFLVQFDGCGTDRILMIGATNRPQEIDEAARRRFRKKLYIPLPDGSAREKIMETLMCKQHALTPEMIQDIVTRTDGYSGSDMDGLIREAALGPIRDIIASINADDVRPMLHQDFLCALTQVRASVSEKDLEFYIGFDKEYG
GaF        QISWDDIAGLEFAKKSVQEIVVWPLLRPDIFTGLRGPPKGLLLFGPPGTGKTMIGKAIASESGATFFSISASSLMSKWIGEGEKMVRALFAVAGIHQPAVIFIDEIDSLLSARSENENEASRRVKTEFLVQWDGVGTTRVLLIGATNRPQELDDAARRRMVKRLYIPLPDEIGRRTLVQRLLEE-HELTEDDIE------D-------------------------VTSTSV-----------------------------------
GtF        GISWDDIAGLEFAKASVMEIVVWPMLRPDIFTGLRGPPKGLLLFGPPGTGKTMIGKTIATESGATFFSISASSLMSKWIGEGEKMVRALFAVARVNAPSVIFIDEIDSLLSQRSEGDFEASRRVKTEFLVQMDGVACERILLVGATNRPQELDEAARRRMVKRLYIPLPDSAARQQLVTHLMRNQHDLCEMDLQEIANLTKGYSGADVKALCTEAAFNQ--SV---------RPINIQDFKNALRQVRASVSDKDISNYIEWNQQYG
EgF        GVRWDDVAGLTEAKQALYESVLLPLQRPDLFTGLRAPARGILLFGPPGTGKTFIAKACASAGQATFFSVSASTLTSKYVGEGEKLVKAIFMAAQELQPAIIFVDEVDSLLTSRSDHENEASRRLKTEFMVQMEGLTGRNVLVLGATNRPQELDDAILRRFPKRLCIPLPDAAARELLLGKLLGREGELSASDIKAVVKLTDGYSNADLANVCREATMMPIRELAASVPVEAVRRVTKPDVLAALRLVRPTASDAQLKALQKWNSKYG
FaS        GPAWDDIAGLANAKQALHEAVILPALRPDLFSGLRAPVSGILLFGPPGTGKTLLARACASQARCTFFNISAASLTAKYVGDSEKRVRALFALARELAPSIIFVDEIDSILSERSDNEHEAARRLKTEFLIQFDGVVSPRVLVLAATNRPGELDQAVRRRLSRRIYIPLPDLEARVQCISRILQSRHAMSPSDVRECARLTEGYSPADLAQLCKEAAMLPIRELVQSVRANDVRPIGLQDFRSALARIRPTVSPGSLRDLERFDREFG
AtS        SVKWDDVAGLNGAKQALLEMVILPAKRRDLFTGLRRPARGLLLFGPPGNGKTMLAKAVASESQATFFNVSASSLTSKWVGEAEKLVKTLFQVAISRQPSVIFMDEIDSIMSTRSTSENEASRRLKSEFLIQFDGVTSDLVIIIGATNKPQELDDAVLRRLVKRIYVPLPDSNVRKLLFKTKLKCQHSLSDGDIDKIVKETEGYSGSDLQALCEEAAMMPIRELILTIQANKVRSLRYDDFRKSMAVIRPSLSKSKWEELERWNSEFG
GtS        GVSFETISGLKEAKEALKEAIILPSLRPDLFTGIRSPPRGILLFGPPGNGKTLLAKAVATECKCTFFNLSASSLTSKWVGESEKMVRALFALADQLQPSVIFMDEVDSLLTSRSAQEQDSSRRLKTEFLVQFDGLGTSRVVVIGATNRPQGQ---------------------------------VSLNDREFQLVAEATKGFTGSDITAMCKDAAMGPIRDLIEKVNESSVRGINLQDLREAADKTRPSVSSKLLKDLLAWNAEFG
RaS        GVYWHDIIGLDDAKQALQEAVILPSLRPDLFTGMRSPAKGLLLFGPPGTGKTMLAKATAQEANSRFFNISASSLTSKYLGDSEKLVRTLFQLAKELEPSIIFIDEIDSLLKERSENEHEASRRLKTEFLIQFDGVQGERILVMGATNRPQELDEAARRRFTKRILVPLPDSKARKTLIEHFLGKQSTISNSEISRLVQSTEGYSSSDIAAVAREAALNPIRELVRNIAKDQLRPVNFKDFVEGLKLVKPSVSKSQLKMFDEWNKQYG
DdS        PVKWDDVVGLDKVKQSLMESVILPNLRPDVFTGLRAPPKGLLLFGPPGNGKTMIAKAVAYESKVTFFSISSSSLTSKYVGDGEKLVRALFAVATHFQPSIIFIDEIDSLLTERSSNESEASRRLKTEILVQFDGARTERVLVMGATNRPEDLDDAALRRLVKRIYVGLPELETRLQIIQHLLVGQHSLTKQQINSLAEVTQGYSGFDLAALCKDAAYEPIRRLIKDLELNEISLISFKDFANSLKQIRPSVTSQSLKSFEKWNQKFG
EsF1       GVTWDSIAGLEYAKQTLQETVILPNLRPDLFTGLRAPARGVLLYGPPGTGKTMLAKAVATESGYAFFNISASSLTSKYVGEGEKMVRALFAVAREREPAVVFIDEIDSVLSARGEGEHEASRRLKTEFLVQLDGAGQDRLLVLAATNLPQELDEAALRRLSRRVYVPLPDPPARKALISGLLGQQGNIKGAALASLVGMTEGYSGSDLKQLCKEAAMQPIRDLVRTVAVKDVRGINLDDFRAALPKVLPSVSRKTVERYEEWNRSLS
AcF1       NVTWEDIMGLHGAKKALKEMVILPMERPDLFGGLCEPARGLLLFGPPGNGKTMLAKALANKSKATFFNISASSLTSKWIGEGEKLVRALFAVANARQPSIIFIDEIDSLLSSRSNSEHEASRRLKNEFLIRFDGVTSERVIVMGATNRPEDLDEAARRRLVKRIYVPLPGADGRRHLIKHLIRNNVALSDRDLDDLAHLTDGYSGSDLTALCKESAMEPLRELLKHVRKEDIRPVSKADFVRCTRVVRASVSKASLQAFEDWNGEYG
DrSpas     VVRFDDIAGQDLAKQALQEIVILPALRPELFTGLRAPARGLLLFGPPGNGKTMLAKAVAMESNATFFNISAATLTSKYVGEGEKLVRALFAVARELQPSIIFIDEIDSLLCERREGEHDASRRLKTEFLIEFDGVQSERVLVMGATNRPQELDEAVLRRFAKRIYVALPTEETRLKLLKNLLSKHNPLSQKELSQLARLTDGYSGSDLTSLAKDAALGPIRELVRNMSAHEMRDIRISDFLESLKRIKRSVSPQTLDQYVRWNREYG
XtSpas     TVKFADIAGQDLAKQALQEIVILPSIRPELFTGLRAPARGLLLFGPPGNGKTMLAKAVAAESNATFFNISAASLTSKYVGEGEKLVRALFSVARELQPSIIFIDEVDSLLCERREGEHDASRRLKTEFLIEFDGVQSDRVLVMGATNRPQELDDAVLRRFTKRVYVSLPNEETRLLLLKNLLSKQNPLNEKELTQLSRLTEGYSGSDITALAKDAALGPIRELVKNMAASEMRNIKYSDFLSSLKKIKCSVSPSTLESYIRWNKEFG
HsSpas     AVKFDDIAGQDLAKQALQEIVILPSLRPELFTGLRAPARGLLLFGPPGNGKTMLAKAVAAESNATFFNISAASLTSKYVGEGEKLVRALFAVARELQPSIIFIDEVDSLLCERREGEHDASRRLKTEFLIEFDGVQSDRVLVMGATNRPQELDEAVLRRFIKRVYVSLPNEETRLLLLKNLLCKQSPLTQKELAQLARMTDGYSGSDLTALAKDAALGPIRELVKNMSASEMRNIRLSDFTESLKKIKRSVSPQTLEAYIRWNKDFG
MmSpas     AVKFDDIAGQELAKQALQEIVILPSLRPELFTGLRAPARGLLLFGPPGNGKTMLAKAVAAESNATFFNISAASLTSKYVGEGEKLVRALFAVARELQPSIIFIDEVDSLLCERREGEHDASRRLKTEFLIEFDGVQSDRVLVMGATNRPQELDEAVLRRFIKRVYVSLPNEETRLLLLKNLLCKQSPLTQKELAQLARMTDGYSGSDLTALAKDAALGPIRELVKNMSASEMRNIRLSDFTESLKKIKRSVSPQTLEAYIRWNKDFG
VbF        GVRWEGIAGLELVKDTLQEIVIAPSLNPELFSGLRAPARGVLLFGPPGNGKTMIAKAVATECGATFFNISASSITSKWVGESEKQVRALFSVAKKLQPAVIFIDEIDSMLTSRSSGEHEGARRLKTEFLVQIDGAGSDRILVLGATNRPRELDDAMLRRLVKRIYVPLPDRETRRVLVQNLLSGSHEIAEGTMEELLGLTDGYSGSDLTALCKEAAMVPVRGLLSSLKPEEVRPITMDDFKDARKMIRPSVSPETLKVFESWNNEYG
PsS        GVHWGDIAGLQVAKQILQEAVILPTLRPDLFTGLRAPPRGVLLFGPPGTGKTLLAKAVATEAKATFFNISASSLTSKWVGEGEKLVRALFEMARELQPSVVFMDEIDALLSTRSASENEASRRIKNQFFTELDGAASDRILVMGATNLPQELDEAIVRRLEKRIYVPLPDAPSREGLIRHLLGSQFSLSSKDIKHIVKATEGYSGSDLKAVCKDAALGPIRELVANVKAEDVRGINASDFQVALMRVRPSVSTTTIEALVSWNEQYG
TaS        GVNFNDIAGLELAKQALNEIVILPSLRPELFTGLRAPARGLLLFGPPGNGKTMLAKAVASEAKAKFFNISASSLTSKYVGESEKLVRALFSVARELQPAIIFIDEVDSLLCERKDGENESSRRLKTEFLIAFDGVMAERILVMGATNRPQELDDAALRRLVKRVYVPLPSFETRKQLFEKLLAKHCPLNKRDIGQLARLTEGYSCSDLTALARDAALGPIRELVQSVAVNQMRNIVLKDFMDSLKRIRKSVPPGSIAQFESWNSEYG
BdF1       NVSWEDIVGLDAAKQALREIVVLPNLRPELFTGLRAPARGVLLFGPPGTGKTMLAKALAKESKATFFSISASTLTSKYFGEGEKMVRSLFEMAKQLQPSVIFIDEIDSILTERSESEHEASRRLKTEFLLQFDGIGSDRVLVLGATNRPQELDEAALRRLVKRVYIPLPEATTRSALLVHLLKNHHSLSEADVRRLVGASSGYSGSDLTAVAREASLGPIRVLLISTPTEDIRGITLGDFSHALKIIRPSVSASTIQIFEKWNLEKG
