# Supplementary material for: Evolution of factors shaping the endoplasmic reticulum
Source: Traffic. 2022 Aug 17;23(9):462–73. doi: 10.1111/tra.12863 (PMC9804665; doi:10.1111/tra.12863)
Supplement: Supplementary file 6 — Table S1 Protein–protein interactions between the proteins included in this study, based on the literature. Summarized in Figure 1B. [file TRA-23-462-s010.xlsx]

## Sheet: Φύλλο1
		ER tubules							ER junctions				ER sheets			ER-microtubules	Vesicular transport			Other function
		reticulons	REEP5/ Yop1p	REEP1	lunapark	protrudin	Arl6IP1	Spastin	Atlastin / Sey1p	Ufe1p	Use1p	Dsl1p	CLIMP-63	kinectin	TMEM33	STIM1	TBC1D20	Yip3p	VAPs	NogoR	Caspr
ER tubules	reticulons		[21] Voeltz et al. 2006		[37] Chen et al. 2012	[44] Hashimoto et al. 2014		[34] Mannan et al. 2006	[25] Hu et al. 2009						[22] Urade et al. 2014		[43] Haas et al. 2007	[42] Geng et al. 2005		[47] Fournier et al. 2001	[48] Nie et al. 2003
	REEP5/ Yop1p				[37] Chen et al. 2012	[36] Chang et al. 2013			[25] Hu et al. 2009
	REEP1					[36] Chang et al. 2013		[28] Park et al. 2010	[28] Park et al. 2010
	lunapark								[37] Chen et al. 2012
	protrudin							[34] Mannan et al. 2006	[36] Chang et al. 2013										[36] Chang et al. 2013
	Arl6IP1								[33] Yamamoto et al. 2014						[22] Urade et al. 2014
	Spastin								[34] Mannan et al. 2006
ER junctions	Atlastin/ Sey1p
	Ufe1p
	Use1p
	Dsl1p
ER sheets	CLIMP-63
	kinectin
	TMEM33
ER-microtubules	STIM1
Vesicular transport	TBC1D20
	Yip3p
	VAPs
Other function	NogoR
	Caspr
