# Supplementary material for: Evolution of factors shaping the endoplasmic reticulum
Source: Traffic. 2022 Aug 17;23(9):462–73. doi: 10.1111/tra.12863 (PMC9804665; doi:10.1111/tra.12863)
Supplement: Supplementary file 7 — Table S2 Summary of the comparative genomics results. Human or yeast proteins were used as queries against 50 genomes, representing the full diversity of eukaryotes (see Figure 3 and taxonomic information in the last column). The length and conserved domains of each query protein are given in the top 10 lines. Grey cells with a ‘−’ sign indicate ‘absence’ as no significant hit was found in a genome for the corresponding protein. Green cells with a ‘+’ sign indicate ‘presence’ based on forward and reverse BLAST hits with significant e‐value (see Table S3); a number in such cells indicates that >1 ortholog was found. Blue cells with a ‘+’ sign indicate possible ‘paralogs’ based on forward BLAST hits with significant e‐value (see Table S3) but where the best reverse BLAST hit was to a different member of the protein family; a number in such cells indicates that >1 homolog was found. [file TRA-23-462-s003.xlsx]

## Sheet: SUMMARY
		no hits found
		good hit and good reverse BLAST
		protein gives good reverse BLAST but is closer to other proteins in the same family
		Saccharomyces cerevisiae	RTNLA; RTNL1B	Yop1p		Sey1p/atlastin	Ufe1p	Use1p	Dsl1p			Lnp1p/lunapark					nucleoporin POM33		Gyp8p	Yip3p			phosphatidylinositol-binding protein SCS2, phospholipid metabolism-regulating protein SCS22	Eukaryota; Opisthokonta; Fungi; Dikarya; Ascomycota; saccharomyceta; Saccharomycotina; Saccharomycetes; Saccharomycetales; Saccharomycetaceae; Saccharomyces
		Accession	NP_010077; NP_010519	NP_015353		NP_014808	NP_014718	NP_011417	NP_014141			NP_012062	NP_015251 ( not clear if they are closer to spastin or fidgetin), NP_010966 (close to a lot of the members of the aaatpases family)				NP_013077		NP_444296	NP_014354			NP_011046, NP_009461
		Length (aa)	393; 295	180		776	346	245	754			278	754, 897				279		497	176			244, 175
		Domains	Reticulon (pfam02453)	YOP1 (COG5052) Protein involved in membrane traffic [Intracellular trafficking and secretion]		RHD3 (pfam05879)	Syntaxin-18_N (pfam10496)	SNARE_USE1 (cd15860)	Dsl1_N (pfam11988)			zinc_ribbon_10 (pfam10058)	SpoVK (COG0464), SpoVK (COG0464)-Herpes_BLLF1 (pfam05109)				UPF0121 (pfam03661)		COG5210 (GTPase-activating protein)	YIP3 (COG5130) Prenylated rab acceptor 1 and related proteins			Motile_Sperm (cl27657)
				TB2_DP1_HVA22 superfamily (cl19882)		P-loop_NTPAase superfamily (cl21455)	SNARE_syntaxin18 (cd15850); t-SNARE complex subunit, syntaxin (COG5325)		Dsl1_C (pfam11989)											PRA1 superfamily (cl02137)
		Homo sapiens	RTN1A; RTN2A; RTN3A; RTN4A	DP1/REEP5	REEP1/SPG31	Atlastin/SPG3A/ATL1	syntaxin-18	vesicle transport protein USE1	centromere/kinetochore protein zw10	Arl6IP1/ARMER	protrudin/SPG33	LUNAPARK; LNPK	Spastin/SPAST/SPG4	CLIMP-63/ERGIC63	kinectin	p180	TMEM33	STIM1	TBC1D20	RAB ACCEPTOR 1; RABAC1	NogoR	Caspr	VAPs	Eukaryota; Opisthokonta; Metazoa; Eumetazoa; Bilateria; Deuterostomia; Chordata; Craniata; Vertebrata; Gnathostomata; Teleostomi; Euteleostomi; Sarcopterygii; Dipnotetrapodomorpha; Tetrapoda; Amniota; Mammalia; Theria; Eutheria; Boreoeutheria; Euarchontoglires; Primates; Haplorrhini; Simiiformes; Catarrhini; Hominoidea; Hominidae; Homininae; Homo
		Accession	NP_066959; NP_005610; NP_006045; NP_065393	NP_005660	NP_075063	NP_056999	XP_011511782	NP_060937	NP_004715 (from Klinger et al.)	NP_055976	NP_653189	NP_001291937	NP_055761	NP_006816	NP_001072989	NP_001352542	NP_060596	NP_001264890	NP_653229	NP_006414	NP_075380	NP_003623	NP_003565
		Length (aa)	776; 545; 236; 1192	189	201	558	366	259	779	203	411	494	616	602	1357	1410	247	791	403	185	473	1384	294
		Domains	Reticulon (pfam02453)	TB2_DP1_HVA22 superfamily (cl19882)	TB2_DP1_HVA22 (pfam03134)	GBP (pfam02263) P-loop NTPase superfamily	Syntaxin-18_N (pfam10496)	SNARE superfamily (cl22856)	Zw10 superfamily (cl20322)		FYVE_protrudin (cd15723)	zinc_ribbon_10 (pfam10058)	MIT_spastin (cd02679)	SMC_N super family (cl25732)	SMC_N super family (cl25732) x2	Rib_recp_KP_reg (pfam05104)	UPF0121 (pfam03661)	SAM_STIM1 (cd09573)	RabGAP-TBC (pfam00566)	PRA1 superfamily (cl02137)	LRR_8 (pfam13855)	FA58C (cd00057)	Motile_Sperm (pfam00635)
			Herpes_ICP4_C super family (cl28033),				SNARE_syntaxin18 (cd15850)		PKc_like super family (cl21453)			Atrophin-1 super family (cl26464)	SpoVK (COG0464)	tRNA_SAD super family (cl26819)		SMC_prok_B super family (cl37069)		SOAR (pfam16533)			DUF390 super family (cl25642)	LamG (cd00110) x3
Opisthokonta	Metazoa	Mus musculus	+4	+	+	+	+	+	+	+	+	+	+	+	+	+	+	+	+	+	+	+	+2	Eukaryota; Opisthokonta; Metazoa; Eumetazoa; Bilateria; Deuterostomia; Chordata; Craniata; Vertebrata; Gnathostomata; Teleostomi; Euteleostomi; Sarcopterygii; Dipnotetrapodomorpha; Tetrapoda; Amniota; Mammalia; Theria; Eutheria; Boreoeutheria; Euarchontoglires; Glires; Rodentia; Sciurognathi; Muroidea; Muridae; Murinae; Mus; Mus
		Xenopus tropicalis	+4	+	+	+	+	+	+	+	+	+	+	+	+	+	+	+	+	+	+	+	+2	Eukaryota; Opisthokonta; Metazoa; Eumetazoa; Bilateria; Deuterostomia; Chordata; Craniata; Vertebrata; Gnathostomata; Teleostomi; Euteleostomi; Sarcopterygii; Dipnotetrapodomorpha; Tetrapoda; Amphibia; Batrachia; Anura; Pipoidea; Pipidae; Xenopodinae; Xenopus; Silurana
		Danio rerio	+7	+	+	+	+	+	+	+	+	+2	+	+	+	+2	+	+2	+2	+	+	+	+3	Eukaryota; Opisthokonta; Metazoa; Eumetazoa; Bilateria; Deuterostomia; Chordata; Craniata; Vertebrata; Gnathostomata; Teleostomi; Euteleostomi; Actinopterygii; Actinopteri; Neopterygii; Teleostei; Osteoglossocephalai; Clupeocephala; Otomorpha; Ostariophysi; Otophysi; Cypriniphysae; Cypriniformes; Cyprinoidea; Cyprinidae; Danio
		Drosophila melanogaster	+3	+2	+	+	+	+	+	+	-	+	+	-	-	+	+	+	+	+	-	+	+4	Eukaryota; Opisthokonta; Metazoa; Eumetazoa; Bilateria; Protostomia; Ecdysozoa; Panarthropoda; Arthropoda; Mandibulata; Pancrustacea; Hexapoda; Insecta; Dicondylia; Pterygota; Neoptera; Endopterygota; Diptera; Brachycera; Muscomorpha; Eremoneura; Cyclorrhapha; Schizophora; Acalyptratae; Ephydroidea; Drosophilidae; Drosophilinae; Drosophilini; Drosophilina; Drosophiliti; Drosophila; Sophophora; me…
		Caenorhabditis elegans	+	+3	+	+2	+	+	+	-	-	+	+	-	-	-	+	+	+	+	-	+	+many	Eukaryota; Opisthokonta; Metazoa; Eumetazoa; Bilateria; Protostomia; Ecdysozoa; Nematoda; Chromadorea; Rhabditida; Rhabditoidea; Rhabditidae; Peloderinae; Caenorhabditis
		Nematostella vectensis	+2	+2	+	+	+2	+	+	-	+	-	+	-	-	-	+2	+	+	+	-	+	+	Eukaryota; Opisthokonta; Metazoa; Eumetazoa; Cnidaria; Anthozoa; Hexacorallia; Actiniaria; Edwardsiidae; Nematostella
	Placozoa	Trichoplax adhaerens	+	+	+	+2	+	+	+	-	+	+	+	-	-	-	+	+	+	+	-	+3	+2	Eukaryota; Opisthokonta; Metazoa; Placozoa; Trichoplax
	Choanoflagellida	Monosiga brevicollis	+	+	+	+	+	-	+	-	-	-	+2	-	-	-	+	+	+	+	-	-	+	Eukaryota; Opisthokonta; Choanoflagellida; Codonosigidae; Monosiga; Monosiga brevicollis
	Nucleariidae and Fonticula group	Fonticula alba	-	+2	+	+	+	-	-	-	-	-	+2	-	-	-	-	-	+	-	-	-	+	Eukaryota; Opisthokonta; Nucleariidae and Fonticula group; Fonticula
	Fungi	Allomyces macrogynus	+2	+2	+2	+2	+2	+2	+3	-	-	+2	+2	-	-	-	+4	-	+4	+2	-	-	+6	Eukaryota; Opisthokonta; Fungi; Blastocladiomycota; Blastocladiomycetes; Blastocladiales; Blastocladiaceae; Allomyces
		Batrachochytrium dendrobatidis	-	+	+3	+	+	+	+	-	-	+	+ (+ hit closer to other proteins)	-	-	-	+	-	+	+	-	-	+	Eukaryota; Opisthokonta; Fungi; Chytridiomycota; Chytridiomycetes; Rhizophydiales; Rhizophydiales incertae sedis; Batrachochytrium
		Rozella allomycis	-	+	+	+	+	+	+	-	-	+	+	-	-	-	-	-	-	-	-	-	+	Eukaryota; Opisthokonta; Fungi; Cryptomycota; Rozella
		Encephalitozoon cuniculi	-	+	+	-	+	-	-	-	-	+	+	-	-	-	-	-	-	+	-	-	+	Eukaryota; Opisthokonta; Fungi; Microsporidia; Apansporoblastina; Unikaryonidae; Encephalitozoon
Apusozoa		Thecamonas trahens	+	+	+	+	+	-	+	-	-	-	+	-	-	-	+	-	+	-	-	-	+	Eukaryota; Apusozoa; Apusomonadidae; Thecamonas
Ameobozoa		Acanthamoeba castellanii	+	-	-	+	-	+	+	-	-	-	+	-	-	-	+	-	+	+	-	-	+	Eukaryota; Amoebozoa; Discosea; Longamoebia; Centramoebida; Acanthamoebidae; Acanthamoeba
		Dictyostelium discoideum	+	-	-	+	+	+	+	-	-	+	+	-	-	-	+	-	+	+2	-	-	+	Eukaryota; Amoebozoa; Mycetozoa; Dictyosteliida; Dictyostelium
		Entamoeba histolytica	-	-	-	+3	-	-	-	-	-	-	+ (+ hit closer to other proteins)	-	-	-	-	-	+	+	-	-	-	Eukaryota; Amoebozoa; Archamoebae; Entamoebidae; Entamoeba
Viridiplantae		Arabidopsis thaliana	+many	+many	+many	+3	+	+2	+	-	-	+2	+	-	-	-	+	-	-	+9	-	-	+many	Eukaryota; Viridiplantae; Streptophyta; Streptophytina; Embryophyta; Tracheophyta; Euphyllophyta; Spermatophyta; Magnoliophyta; Mesangiospermae; eudicotyledons; Gunneridae; Pentapetalae; rosids; malvids; Brassicales; Brassicaceae; Camelineae; Arabidopsis
		Physcomitrella patens	+9	+many	+many	+4	+	+	+	-	-	+2	+2	-	-	-	+	+3	-	+5	-	-	+3	Eukaryota; Viridiplantae; Streptophyta; Streptophytina; Embryophyta; Bryophyta; Bryophytina; Bryopsida; Funariidae; Funariales; Funariaceae; Physcomitrella
		Selaginella moellendorffii	+5	+5	+	+	+	+2	+	-	-	+	+	-	-	-	+	+	-	+3	-	-	+5	Eukaryota; Viridiplantae; Streptophyta; Streptophytina; Embryophyta; Tracheophyta; Lycopodiidae; Selaginellales; Selaginellaceae; Selaginella
		Chlamydomonas reinhardtii	+3	+	+	+	+	+	+	-	-	+	+2	-	-	-	-	+	+	+	-	-	+	Eukaryota; Viridiplantae; Chlorophyta; Chlorophyceae; Chlamydomonadales; Chlamydomonadaceae; Chlamydomonas
		Ostreococcus tauri	-	+	+	+	+	+	+	-	-	-	+	-	-	-	-	+	+	+	-	-	+	Eukaryota; Viridiplantae; Chlorophyta; prasinophytes; Mamiellophyceae; Mamiellales; Bathycoccaceae; Ostreococcus
Rhodophyta		Cyanidioschyzon merolae	+	+	+	+	-	-	-	-	-	+	+	-	-	-	-	-	-	+2	-	-	+	Eukaryota; Rhodophyta; Bangiophyceae; Cyanidiales; Cyanidiaceae; Cyanidioschyzon
Glaucocystophyceae		Cyanophora paradoxa	-	+2	+2	+4	-	-	-	-	-	+	+2	-	-	-	-	-	+	+3	-	-	-	Eukaryota; Glaucocystophyceae; Cyanophoraceae; Cyanophora
SAR	Stramenopiles	Aureococcus anophagefferens	-	+	+2	+2	+	-	-	-	-	-	+ (+ hit closer to other proteins)	-	-	-	-	+	-	-	-	-	+	Eukaryota; Stramenopiles; Pelagophyceae; Pelagomonadales; Aureococcus
		Ectocarpus siliculosus	-	+2	+	+2	+	+	+	-	-	-	+2	-	-	-	+	+2	+	+	-	-	+2	Eukaryota; Stramenopiles; PX clade; Phaeophyceae; Ectocarpales; Ectocarpaceae; Ectocarpus
		Phytophthora sojae	-	+	+2	+	+	+	+	-	-	-	+2	-	-	-	-	+	+	+	-	-	+2	Eukaryota; Stramenopiles; Oomycetes; Peronosporales; Phytophthora
		Thalassiosira pseudonana	-	+2	+	+	+	-	+	-	-	-	+	-	-	-	-	+	+	+	-	-	+	Eukaryota; Stramenopiles; Bacillariophyta; Coscinodiscophyceae; Thalassiosirophycidae; Thalassiosirales; Thalassiosiraceae; Thalassiosira
	Alveolata	Cryptosporidium parvum	-	+	+2	+	+2	-	+	-	-	-	+	-	-	-	+	-	+	+	-	-	+	Eukaryota; Alveolata; Apicomplexa; Conoidasida; Coccidia; Eucoccidiorida; Eimeriorina; Cryptosporidiidae; Cryptosporidium
		Paramecium tetraurelia	-	+3	+3	+2	+	+3	-	-	-	-	+3	-	-	-	+3	-	+2	-	-	-	+7	Eukaryota; Alveolata; Ciliophora; Intramacronucleata; Oligohymenophorea; Peniculida; Parameciidae; Paramecium
		Plasmodium falciparum	-	+	+	+	+	-	-	-	-	-	+	-	-	-	+	-	+	-	-	-	+	Eukaryota; Alveolata; Apicomplexa; Aconoidasida; Haemosporida; Plasmodiidae; Plasmodium; Plasmodium (Laverania)
		Tetrahymena thermophila	+	+2	+3	+	+	-	-	-	-	-	+2	-	-	-	+	-	+	-	-	-	+3	Eukaryota; Alveolata; Ciliophora; Intramacronucleata; Oligohymenophorea; Hymenostomatida; Tetrahymenina; Tetrahymenidae; Tetrahymena
		Theileria parva	-	+	+	+	+	-	-	-	-	-	+	-	-	-	+	-	-	-	-	-	+	Eukaryota; Alveolata; Apicomplexa; Aconoidasida; Piroplasmida; Theileriidae; Theileria
		Stentor coeruleus	-	+2	+	+many	+	+	-	-	-	-	+ (+ hit closer to other proteins)	-	-	-	+2	-	+7	+	-	-	+8	Eukaryota; Alveolata; Ciliophora; Postciliodesmatophora; Heterotrichea; Heterotrichida; Stentoridae; Stentor
		Chromera velia	-	+	+	+	+	-	+	-	-	-	+ (+ hit closer to other proteins)	-	-	-	+	-	+	+	-	-	+	Eukaryota; Alveolata; Chromerida; Chromeraceae; Chromera;Chromera velia
		Vitrella brassicaformis	-	+	+2	+	+	+	+	-	-	-	+3	-	-	-	+	-	+	+	-	-	+3	Eukaryota; Alveolata; Chromerida; Vitrellaceae; Vitrella; Vitrella brassicaformis
	Rhizaria	Bigelowiella natans	-	+2	+	+	-	+	-	-	-	-	+2	-	-	-	-	-	-	+	-	-	+	Eukaryota; Rhizaria; Cercozoa; Chlorarachniophyceae; Bigelowiella
		Reticulomyxa filosa	-	+	+	+2	+2	-	+	-	-	-	+3	-	-	-	-	-	+3	-	-	-	-	Eukaryota; Rhizaria; Foraminifera; Monothalamids; Reticulomyxidae; Reticulomyxa
	Haptophyceae	Emiliania huxleyi	-	+2	+	-	+2	-	-	-	-	-	+2	-	-	-	-	-	-	-	-	-	+5	Eukaryota; Haptophyceae; Isochrysidales; Noelaerhabdaceae; Emiliania
	Cryptophyta	Guillardia theta	+3	+	+	+	+	+	+	-	-	-	+4	-	-	-	-	-	+2	+	-	-	+3	Eukaryota; Cryptophyta; Pyrenomonadales; Geminigeraceae; Guillardia
		Goniomonas avonlea	+2	+	+	+	-	-	-	-	-	-	+	-	-	-	-	-	+	-	-	-	+
Excavata		Bodo saltans	+	-	-	+	-	-	-	-	-	-	+	-	-	-	-	-	+2	+	-	-	+2	Eukaryota; Euglenozoa; Kinetoplastida; Bodonidae; Bodo
		Giardia intestinalis	-	+	+	+	+	-	-	-	-	-	+2	-	-	-	-	-	-	-	-	-	-	Eukaryota; Fornicata; Diplomonadida; Hexamitidae; Giardiinae; Giardia
		Leishmania major	+	-	-	+	-	-	-	-	-	-	+	-	-	-	-	-	+	+2	-	-	+	Eukaryota; Euglenozoa; Kinetoplastida; Trypanosomatidae; Leishmaniinae; Leishmania; Leishmania; Leishmania major species complex
		Trypanosoma brucei	+	-	-	+	-	-	-	-	-	-	+2	-	-	-	-	-	+	+2	-	-	+	Eukaryota; Euglenozoa; Kinetoplastida; Trypanosomatidae; Trypanosoma; Trypanozoon
		Trypanosoma cruzi	+	-	-	+	-	-	-	-	-	-	+2	-	-	-	-	-	+	+2	-	-	+	Eukaryota; Euglenozoa; Kinetoplastida; Trypanosomatidae; Trypanosoma; Schizotrypanum
		Euglena gracilis	-	+2	+4	+	+	-	+	-	-	-	+4	-	-	-	+	-	+	+	-	-	+3	Eukaryota; Euglenozoa; Euglenida; Euglenales; Euglenaceae; Euglena; Euglena gracilis
		Naegleria gruberi	+	+	+	+	-	-	+	-	-	-	+2	-	-	-	-	-	+	-	-	-	+	Eukaryota; Heterolobosea; Schizopyrenida; Vahlkampfiidae; Naegleria
		Trichomonas vaginalis	-	+3	+	+3	-	+	-	-	-	+	+	-	-	-	-	-	+	-	-	-	-	Eukaryota; Parabasalia; Trichomonadida; Trichomonadidae; Trichomonas
		Monocercomonoides exilis	-	-	-	+	+	-	-	-	-	-	+3	-	-	-	-	-	+	-	-	-	-	Eukaryota; Oxymonadida; Polymastigidae; Monocercomonoides; Monocercomonoides sp. PA203
																																	g16138.t1 (could not find the sequence)
																																	Ot07g04650 (could not find the sequence)
