# Supplementary material for: Evolution of factors shaping the endoplasmic reticulum
Source: Traffic. 2022 Aug 17;23(9):462–73. doi: 10.1111/tra.12863 (PMC9804665; doi:10.1111/tra.12863)
Supplement: Supplementary file 8 — Table S3 Detailed results of the comparative genomics analysis. For each result, the accession number of the corresponding protein in each genome is given, as well as the protein length, and the e‐value of the forward BLAST or HMMer analysis. In cases of multiple isoforms, only the accession number of the longest isoform is given. Grey cells indicate ‘absence’ as no significant hit was found in a genome for the corresponding protein (includes notes on ‘neighbour‐BLAST’ results). Coloured cells indicate ‘presence’ based on forward and reverse BLAST or HMMer hits with significant e‐value. Light green: results from BLAST (e‐values from HMMer in parentheses), dark green: results from HMMer, blue: results from ‘neighbour‐BLAST’ (e‐values from HMMer in parentheses), pink: results from tBLASTn against contigs (mostly retrieves non‐annotated proteins, so the start and end positions of the BLAST hit on the corresponding contig is given). Notes in red indicate discrepancies in protein size between the query and the hit, hinting at possible mis‐annotations or gene fusions/fissions. [file TRA-23-462-s008.xlsx]

## Sheet: DETAILED RESULTS 1
		no hits found
		results from BLAST (E-values from HMMer in parentheses)
		results from HMMer
		results from neighbor-BLAST (E-values from HMMer in parentheses)
		results from contigs/tBLASTn
		Saccharomyces cerevisiae	RTNLA, RTNL1B		Yop1p			Sey1p	Ufe1p	Use1p	Dsl1p			Lnp1p/lunapark					nucleoporin POM33		Gyp8p	Yip3p			phosphatidylinositol-binding protein SCS2, phospholipid metabolism-regulating protein SCS22		Eukaryota, Opisthokonta, Fungi, Dikarya, Ascomycota, saccharomyceta, Saccharomycotina, Saccharomycetes, Saccharomycetales, Saccharomycetaceae, Saccharomyces
		Length (aa)	NP_010077, NP_010519		NP_015353			NP_014808	NP_014718	NP_011417	NP_014141			NP_012062	NP_015251 ( not clear if they are closer to spastin or fidgetin), NP_010966 (close to a lot of the members of the aaatpases family)				NP_013077		NP_444296	NP_014354			NP_011046, NP_009461
		Domains	393, 295		180			776	346	245	754			278	754 (3e-96), 897 (2e-92)				279		497	176			244, 175
			Reticulon (pfam02453)		YOP1 (COG5052) Protein involved in membrane traffic [Intracellular trafficking and secretion]			RHD3 (pfam05879)	Syntaxin-18_N (pfam10496)	SNARE_USE1 (cd15860)	Dsl1_N (pfam11988)			zinc_ribbon_10 (cl23974)	SpoVK (COG0464), SpoVK (COG0464)-Herpes_BLLF1 (pfam05109)				UPF0121 (pfam03661)		COG5210 (GTPase-activating protein)	YIP3 (COG5130) Prenylated rab acceptor 1 and related proteins			Motile_Sperm (cl27657)
					TB2_DP1_HVA22 superfamily (cl19882)			P-loop_NTPAase superfamily (cl21455)	SNARE_syntaxin18 (cd15850), t-SNARE complex subunit, syntaxin (COG5325)		Dsl1_C (pfam11989)											PRA1 superfamily (cl02137)
		Homo sapiens	RTN1A, RTN2A, RTN3A, RTN4A	DP1/REEP5		REEP1/SPG31	Atlastin/SPG3A/ATL1		syntaxin-18	vesicle transport protein USE1	centromere/kinetochore protein zw10	Arl6IP1/ARMER	protrudin/SPG33	LUNAPARK, LNPK	Spastin/SPAST/SPG4	CLIMP-63/ERGIC63	kinectin	p180	TMEM33	STIM1	TBC1D20	RAB ACCEPTOR 1, RABAC1 (PRA1)	NogoR	Caspr 1	VAP-A	VAP-B	Eukaryota, Opisthokonta, Metazoa, Eumetazoa, Bilateria, Deuterostomia, Chordata, Craniata, Vertebrata, Gnathostomata, Teleostomi, Euteleostomi, Sarcopterygii, Dipnotetrapodomorpha, Tetrapoda, Amniota, Mammalia, Theria, Eutheria, Boreoeutheria, Euarchontoglires, Primates, Haplorrhini, Simiiformes, Catarrhini, Hominoidea, Hominidae, Homininae, Homo
		Length (aa)	NP_066959, NP_005610, NP_006045, NP_065393	NP_005660		NP_075063	NP_056999		XP_011511782	NP_060937	NP_004715 (from Klinger et al.)	NP_055976	NP_653189	NP_001291937	NP_055761	NP_006816	NP_001072989	NP_001352542	NP_060596	NP_001264890	NP_653229	NP_006414	NP_075380	NP_003623	NP_003565	NP_004729
		Domains	776, 545, 236, 1192	189		201	558		366	259	779	203	411	494	616	602	1357	1410	247	791	403	185	473	1384	294	243
			Reticulon (pfam02453)	TB2_DP1_HVA22 (pfam03134)		TB2_DP1_HVA22 (pfam03134)	GBP (pfam02263) P-loop NTPase superfamily		Syntaxin-18_N (pfam10496)	SNARE superfamily (cl22856)	Zw10 superfamily (cl20322)		FYVE_protrudin (cd15723)	zinc_ribbon_10 (pfam10058)	MIT_spastin (cd02679)	SMC_N super family (cl25732)	SMC_N super family (cl25732) x2	Rib_recp_KP_reg (pfam05104)	UPF0121 (pfam03661)	SAM_STIM1 (cd09573)	RabGAP-TBC (pfam00566)	PRA1 superfamily (cl02137)	LRR_8 (pfam13855)	FA58C (cd00057)	Motile_Sperm (pfam00635)	Motile_Sperm (pfam00635)
			Herpes_ICP4_C super family (cl28033),						SNARE_syntaxin18 (cd15850)		PKc_like super family (cl21453)			PHA03247 super family (cl33720)	SpoVK (COG0464)	tRNA_SAD super family (cl26819)		SMC_prok_B super family (cl37069),PTZ00121		SOAR (pfam16533)			DUF390 super family (cl25642)	LamG (cd00110) x3
Opisthokonta	Metazoa	Mus musculus	Rtn1 (NP_703187), Rtn2 (NP_038676), Rtn3 (NP_001003934), Rtn4 (NP_918943)	NP_031900	NP_031900	NP_848723	NP_848743		NP_081235	NP_001139252	NP_036169	NP_062292	NP_796293	NP_081409	NP_001156342	NP_780660	NP_032503	NP_077243	NP_083251	XP_006507597	NP_077158	NP_034391	NP_075358	NP_058062	NP_038961	NP_062780	Eukaryota, Opisthokonta, Metazoa, Eumetazoa, Bilateria, Deuterostomia, Chordata, Craniata, Vertebrata, Gnathostomata, Teleostomi, Euteleostomi, Sarcopterygii, Dipnotetrapodomorpha, Tetrapoda, Amniota, Mammalia, Theria, Eutheria, Boreoeutheria, Euarchontoglires, Glires, Rodentia, Sciurognathi, Muroidea, Muridae, Murinae, Mus, Mus
		Length (aa)	780, 471, 236, 1162	189	189	201	558		334	284	779	203	415	359	614	575	1327	1464	247	716	402	185	473	1385	249	243
		e-value	0.0, 2e-132, 5e-147, 0.0	4e-133	4e-27	5e-145	0.0		0,029 (1.1e-112)	2e-05 (8.2e-124)	1.9e-28	1e-145	0.0	(1.6e-181) (found using Drerio)	0.0	0.0	0.0	0.0	3.9e-96	0.0	0.0	8e-10 (9.1e-60)	0.0	0.0	1e-172	9e-165
		Xenopus tropicalis	Rtn1 (NP_001078819), Rtn2 (NP_001107739), Rtn3 (XP_012808990), Rtn4 (NP_001161159)	NP_001011272	NP_001011272	NP_001016224	XP_012824050		NP_001016709	NP_001120491	NP_001116261	NP_001016131	NP_001116926	NP_001016474	XP_012818464	NP_001072418	XP_012823364	XP_017949322	NP_001016411	NP_991397	NP_001016881	NP_001072225	XP_002932149	jgi|Xentr4|267101|estExt_Genewise1.C_290002	NP_001011333	NP_988905	Eukaryota, Opisthokonta, Metazoa, Eumetazoa, Bilateria, Deuterostomia, Chordata, Craniata, Vertebrata, Gnathostomata, Teleostomi, Euteleostomi, Sarcopterygii, Dipnotetrapodomorpha, Tetrapoda, Amphibia, Batrachia, Anura, Pipoidea, Pipidae, Xenopodinae, Xenopus, Silurana
		Length (aa)	764, 321, 548, 1063	189	189	101	554		329	259	777	203	409	423	603	549	1384	1085	248	664	387	188	486	1326	228	242
		e-value	0.0, 6e-57, 3e-92, 5e-154	5e-114	1e-23	2e-73	0.0		1e-04 (1.3e-109)	1e-06 (3e-117)	1e-28	6e-129	4e-163	(6.4e-168) (found using Drerio)	0.0	7e-56	0.0	0.0	2e-160	0.0	1.9e-102	5e-14 (5.8e-63)	2e-142	0.0	4e-103	9.2e-61
		Danio rerio	RTN1a (NP_001025138), RTN1b (NP_001315200),RTN2a (XP_005157528), RTN2b (NP_001025130), RTN3 (NP_001315290), RTN4a (NP_001073381), RTN4b (NP_001035425)	NP_956352	NP_956352	XP_001340207	XP_005157066		XP_009305912	NP_956618	NP_956435	NP_957406	XP_009293134	NP_001153384 , NP_955774	NP_998080	NP_998430	XP_005158942	rrbp1a NP_001139027 ,rrbp1b NP_955463	NP_998828	XP_005173449 ,XP_005161345	NP_001020343,NP_956695	NP_999945	NP_982345	XP_694580	NP_956212, NP_001002546	NP_997812	Eukaryota, Opisthokonta, Metazoa, Eumetazoa, Bilateria, Deuterostomia, Chordata, Craniata, Vertebrata, Gnathostomata, Teleostomi, Euteleostomi, Actinopterygii, Actinopteri, Neopterygii, Teleostei, Osteoglossocephalai, Clupeocephala, Otomorpha, Ostariophysi, Otophysi, Cypriniphysae, Cypriniformes, Cyprinoidea, Cyprinidae, Danio
		Length (aa)	767, 767, 212, 208, 236, 322, 875	189	189	199	559		323	258	771	203	416	402, 393	570	421	1261	1336, 978	252	808, 668	397, 399	190	479	1309	243.246	246
		e-value	1e-07, 1e-59, 4e-36, 5e-38, 3e-04, 4e-54, 5e-91	3e-102	1e-23	5e-96	0.0		0.014 (9.2e-98)	6e-05 (3.9e-115)	8.5e-31	6e-121	6e-121	0,012 (4.5e-160), (5.5e-126)	0.0	2e-07	2e-124	7e-102, 4E-86	3e-143	0.0, 0.0	0.0, 2e-168	1.3e-53	4e-131	0.0	5E-115, 3e-102	9e-131
		Drosophila melanogaster	Rtnl1 (FBpp0290753), Rtnl2 (FBpp0298277), (FBpp0292988)	FBpp0291641, FBpp0084293	FBpp0291641, FBpp0084293	FBpp0291911/ rb first hit REEP2	FBpp0084037		FBpp0084050	FBpp0076264	FBpp0070425	FBpp0082786		FBpp0087809	FBpp0083919			FBpp0088433	FBpp0291422	FBpp0073955	FBpp0110549	FBpp0087526		FBpp0075730 (not clear which caspr)	FBpp0090956, FBpp0076406, FBpp0291646	FBpp0089169	Eukaryota, Opisthokonta, Metazoa, Eumetazoa, Bilateria, Protostomia, Ecdysozoa, Panarthropoda, Arthropoda, Mandibulata, Pancrustacea, Hexapoda, Insecta, Dicondylia, Pterygota, Neoptera, Endopterygota, Diptera, Brachycera, Muscomorpha, Eremoneura, Cyclorrhapha, Schizophora, Acalyptratae, Ephydroidea, Drosophilidae, Drosophilinae, Drosophilini, Drosophilina, Drosophiliti, Drosophila, Sophophora, me…
		Length (aa)	607, 255, 284	178, 174	178, 174	570	541		395	250	721	197		387	758			847	276	570	378	193		1284	218, 218, 131	235
		e-value	3e-09, 3e-16, 2e-04	6e-57, 1e-46	2e-24, 5e-22	2e-63	0.0		1e-04 (6.3e-121)	(4.4e-85) (found using Drerio protein as query)	3.8e-21	6E-19 (2.1e-95)	also nothing found using metazoa	(5.2e-63) (found using Drerio)	8e-159	also nothing found using metazoa	also nothing found using metazoa	0.0003	2e-59	9e-107	1e-81	1e-12 (2.3e-55)		4e-168	4.6e-27,4.8e-30, 2e-09	3e-42
		Caenorhabditis elegans	NP_001123026	NP_491033, NP_499756, NP_499990	NP_491033, NP_499990, NP_499756	NP_497221.1 (rb first hit REEP2)	NP_001023492, NP_502809		NP_504687	NP_491521	NP_501327			NP_508788	NP_001256115				NP_499684	NP_741074	NP_497068	NP_001023104		NP_502312 caspr5 (5-order criterion)	NP_494271 & 40 more proteins from hmmer	NP_491704 & 40 more proteins from hmmer	Eukaryota, Opisthokonta, Metazoa, Eumetazoa, Bilateria, Protostomia, Ecdysozoa, Nematoda, Chromadorea, Rhabditida, Rhabditoidea, Rhabditidae, Peloderinae, Caenorhabditis
		Length (aa)	3303	183, 207, 205	183, 205, 207	229	573, 520		415	254	778			342	512				271	530	411	186		1180	374	245
		e-value	0.0004	5e-53, 5e-37, 4e-35	1e-30, 3e-23, 3e-23	2e-53	0.0, 7e-106		(2.1e-121) (found using Drosophila protein as query)	(1.1e-74) (found using Drerio protein as query)	7E-25	also nothing found using metazoa	also nothing found using metazoa	(1.5e-96) (found using Drerio)	1e-98	also nothing found using metazoa	also nothing found using metazoa	also nothing found using D. melanogaster	2e-54	6e-47	4e-54	2.2e-11 (found using Xenopus tropicalis)		4e-53	8e-30	1e-39
		Nematostella vectensis	XP_001622866, XP_001628139	XP_001624155, XP_001632410	XP_001624155, XP_001632410	XP_001632410 (rb gives REEP 2 ,4 first)	XP_001635066		XP_001631010, XP_001618419	XP_001629649	XP_001625466		XP_001627372		XP_001621670				XP_001632529, XP_001620525	XP_001641745	XP_001638055	XP_001631441		XP_001631324-Caspr1 (two order criterion)	XP_001631314	same as VAP-A	Eukaryota, Opisthokonta, Metazoa, Eumetazoa, Cnidaria, Anthozoa, Hexacorallia, Actiniaria, Edwardsiidae, Nematostella
		Length (aa)	178, 209	188, 227	188, 227	148	515		314, 97	267	817		523		536				246, 166	383	367	137		828	129
		e-value	2e-45, 1e-32	5e-57, 5e-41	3e-15, 9e-14	7e-55	0.0		(1.1e-73) (found using Drosophila protein as query), (8.9e-16) (result from Hmmer only)	3e-04 (4.6e-100)	1.6e-40	also nothing found using metazoa	7E-18 (1.1e-148)	also nothing found using D. melanogaster, C.elegans, T.adhaerens	7e-116	also nothing found using metazoa	also nothing found using metazoa	also nothing found using D. melanogaster	1E-83, 2e-64	8e-115	8e-107	2e-05 (2.3e-40)		2e-77	5e-64
	Placozoa	Trichoplax adhaerens	jgi|Triad1|57079|fgeneshTA2_pg.C_scaffold_6000059	jgi|Triad1|37376|estExt_Genewise1Plus.C_30744	jgi|Triad1|37376|estExt_Genewise1Plus.C_30744	jgi|Triad1|8060|gw1.24.106.1 (rb gives REEP 2 ,3 first)	jgi|Triad1|59772|fgeneshTA2_pg.C_scaffold_12000123, jgi|Triad1|30624|e_gw1.14.206.1		jgi|Triad1|60762|fgeneshTA2_pg.C_scaffold_17000108	jgi|Triad1|54646|fgeneshTA2_pg.C_scaffold_3000653	jgi|Triad1|51689|fgeneshTA2_pg.C_scaffold_1000436		jgi|Triad1|58546|fgeneshTA2_pg.C_scaffold_8000094	jgi|Triad1|60585|fgeneshTA2_pg.C_scaffold_16000082	jgi|Triad1|63994|estExt_fgeneshTA2_pg.C_60162				jgi|Triad1|38348|estExt_Genewise1Plus.C_190086	jgi|Triad1|15307|gw1.13.203.1	jgi|Triad1|24329|e_gw1.4.1108.1	jgi|Triad1|55970|fgeneshTA2_pg.C_scaffold_4000861		jgi|Triad1|60571|fgeneshTA2_pg.C_scaffold_16000068-Caspr4,5(not clear), jgi|Triad1|58343|fgeneshTA2_pg.C_scaffold_7000561-caspr4 (two order criterion), jgi|Triad1|52048|fgeneshTA2_pg.C_scaffold_1000795 (results from hmmer)-Caspr5 (two order criterion)	jgi|Triad1|53597|fgeneshTA2_pg.C_scaffold_2000754	jgi|Triad1|52486|fgeneshTA2_pg.C_scaffold_1001233	Eukaryota, Opisthokonta, Metazoa, Placozoa, Trichoplax
		Length (aa)	336	229	229	132	555, 463		315	267	740		212	424	539				230	143	295	197		1055, 1127, 1166	105	201
		e-value	5e-37	2e-60	8e-24	8e-42	0.0, 2e-135		0.22 (2.4e-51)	0.001 (1.2e-99)	5.4e-25	also nothing found using metazoa	5E-15 (2E-73)	9.5e-141 (found using Drerio)	1e-161	also nothing found using metazoa	also nothing found using metazoa	also nothing found using D. melanogaster	7e-63	4e-35	3e-82	9e-14 (2.2e-61)		3.2e-97, (2.2e-87 result from hmmer), (4.3e-71 result from hmmer)	7e-09 (3.4e-21)	5.5e-50
	Choanoflagellida	Monosiga brevicollis	XP_001744407	XP_001745178	XP_001745178	XP_001747026 (rb gives REEP2,4,1)	XP_001744281		XP_001749769		XP_001743006				XP_001746595, XP_001745124				XP_001746754	XP_001742986	XP_001742400	XP_001747381			same as VAPB	XP_001748826	Eukaryota, Opisthokonta, Choanoflagellida, Codonosigidae, Monosiga, Monosiga brevicollis
		Length (aa)	630	148	148	166	600		245		708				406, 285				316	386	391	213				492
		e-value	2e-07 (4.6e-08)	3e-32	2e-14	1e-23	4e-107		(4.2e-24) (found using Drosophila protein as query)	also nothing found using D.melenogaster, C. elegans, N. vectensis, T. adhaerens, Fungi)	3E-32	also nothing found using metazoa	also nothing found using metazoa	also nothing found using D. melanogaster, C.elegans, T.adhaerens	9e-82, (2E-85 found from hmmer)	also nothing found using metazoa	also nothing found using metazoa	also nothing found using D. melanogaster	3E-15 (3.4e-80)	1ε-10 (5.8e-104)	2e-46	4e-11 (2.8e-57)		(also nothing found using metazoa)		5e-14 (2.1e-280)
	Nucleariidae and Fonticula group	Fonticula alba		H696_03046, H696_05229	H696_03046	H696_03046 (rb gives REEP 5 first)		H696_06049	H696_03900						H696_04806 ,H696_06337						H696_04608				H696_01107T0	hit closer to VPA	Eukaryota, Opisthokonta, Nucleariidae and Fonticula group, Fonticula
		Length (aa)		181, 349	181	181		762	356						569, 305						1041				219
		e-value	(also nothing found using Mbrevicolis,Amacrogynus proteins as query)	2e-28 (1.1e-58) (unclear if rBLASTs to REEP5 or 6), 9e-05 (1.9e-13)	1e-21 (1.1e-58)(unclear if rBLASTs to REEP5 or 6)	9e-20		2e-98	2.7e-21	also nothing found using D.melenogaster, C. elegans, N. vectensis, T. adhaerens, Fungi)	(also nothing found using D.melanogaster, C. elegans, N. vectesis, T. adhaerens, M. brevicollis, Fungi)		also nothing found using metazoa	also nothing found using D. melanogaster, C.elegans, T.adhaerens	2e-97, 1E-106	also nothing found using metazoa	also nothing found using metazoa	also nothing found using D. melanogaster	also nothing found using T. adhaerens, M. brevicollis	also nothing found using Stramenophiles, Virdiplantae	4e-17	also nothing found using N. vectensis, T. adhaerens, M. brevicollis, fungi		also nothing found using metazoa	2.3e-21
	Fungi	Allomyces macrogynus	AMAG_01215, AMAG_05403	AMAG_01195, AMAG_05380	AMAG_05380, AMAG_01195	AMAG_01789, AMAG_04293		AMAG_04111 , AMAG_01616	AMAG_06858, AMAG_03704	AMAG_06078, AMAG_09297	AMAG_10963, AMAG_11560, AMAG_00522			AMAG_04919, AMAG_03599	AMAG_01619 (close to a lot of the members of the aaatpases family) , AMAG_06514 (rb gives spastin first)				AMAG_09628, AMAG_07862, AMAG_13893, AMAG_11435		AMAG_08516T1, AMAG_09928T0, AMAG_15217T0, AMAG_14728T0	AMAG_08395, AMAG_12384			AMAG_14479, AMAG_12512, AMAG_20092, AMAG_12510, AMAG_07158T0, AMAG_05943T0	hit closer to VPA	Eukaryota, Opisthokonta, Fungi, Blastocladiomycota, Blastocladiomycetes, Blastocladiales, Blastocladiaceae, Allomyces
		Length (aa)	282, 181	171, 171	171, 171	425, 302		835, 836	409, 338	305, 306	747, 543, 795			428, 445	862, 702				316, 278, 467, 467		763,763, 463, 436	234, 238			190, 313, 693, 188, 458, 251
		e-value	2e-06 (3.9e-49), 0.016 (2.2e-34)	7e-47, 2e-46	4e-29, 2e-28	1E-21, 8e-21		1e-133, 2e-132	4e-08 (6.6e-131), 8e-06 (4.6e-106)	5e-18, 1.7e-17	7e-04 (0.0), 0.011 (1.3e-265), (3.7e-08) (found from hmmer only)			0.66 (2.7e-28), (4.5e-27)	(1.3e-65 found from hmmer), 1E-103			also nothing found using D. melanogaster	(3.9e-30 found using hmmer), (9.1e-30 found using hmmer),1e-09 (8.5e-22), 2e-08 (2.9e-22)	also nothing found using D. rerio, D. melanogaster, C. elegans, N. vectensis	5E-43, 7e-42, 2e-41, 2e-33	4e-23, 2e-21			3E-22 (6.7e-51), 6e-22 (3.1e-75), (4e-51 result from hmmer), (1.8e-48 result from hmmer), (3.6e-36 result from hmmer), (3.6e-11 result from hmmer)
		Batrachochytrium dendrobatidis		jgi|Batde5|91085|GP3.066440	jgi|Batde5|91085|GP3.066440	jgi|Batde5|91085|GP3.066440, jgi|Batde5|25456|fgenesh1_pg.C_scaffold_7000208, jgi|Batde5|22458|fgenesh1_pg.C_scaffold_1001331 (rb for all hits gives other REEPs)		jgi|Batde5|23630|fgenesh1_pg.C_scaffold_3000426	jgi|Batde5|87218|GP3.027770	jgi|Batde5|27594|fgenesh1_pg.C_scaffold_14000048	BDEG_04578 (found in strain JEL423)			jgi|Batde5|34144|estExt_fgenesh1_pg.C_10860	jgi|Batde5|18251|estExt_Genewise1Plus.C_10267 (not clear if they are closer to spastin or fidgetin), jgi|Batde5|12021|e_gw1.7.146.1 (rb gives fidgetin first)				jgi|Batde5|37238|estExt_fgenesh1_kg.C_100024		jgi|Batde5|35317|estExt_fgenesh1_pg.C_70326	jgi|Batde5|14138|e_gw1.14.199.1			jgi|Batde5|33456|estExt_fgenesh1_pm.C_90028	hit closer to VPA	Eukaryota, Opisthokonta, Fungi, Chytridiomycota, Chytridiomycetes, Rhizophydiales, Rhizophydiales incertae sedis, Batrachochytrium
		Length (aa)		187	187	187, 248,235		817	349	284	771			529	292, 305				282		501	156			337
		e-value	(also nothing found using Mbrevicolis,Amacrogynus proteins as query)	3e-34	1e-30	1E-24, 2e-18, 8e-14		7e-142	3.7e-85	4.2e-09	7e-05			(3E-46) (found using Allomyces nacrogynus)	1.69E-106, 6.97E-101				5e-14 (7.4e-83)	also nothing found using D. rerio, D. melanogaster, C. elegans, N. vectensis	3e-14	2e-17 (found using Allomyces macrogynus)			7E-20 (1.9e-98)
		Rozella allomycis		EPZ32155	EPZ32155	EPZ34229		EPZ33991	EPZ31423	EPZ37084	RKP21616, EPZ33277			jgi|Rozal1_1|693|O9G_002912	EPZ32644						KE560949				hit closer to VPB	EPZ31783	Eukaryota, Opisthokonta, Fungi, Cryptomycota, Rozella
		Length (aa)		780	780	153		456	208	258	563, 810			238	465						start: 69202, end: 68524 (contains the RabGAP-TBC domain, two hits on two different reading frames)					211
		e-value	(also nothing found using Mbrevicolis,Amacrogynus proteins as query)	4e-31 (rBLAST ok only if restrict to the C-terminal 200aa which has the right domain) (4e-31)	2e-23 (rBLAST ok only if restrict to the C-terminal 200aa which has the right domain) (4e-31)	3,00E-04 (1.5e-35)		1e-89	(found using B. dendrobatidis protein as query)	1.4e-20	1e-10, 8e-11 (found using A macrogynus)			(3.9e-23) (found using Allomyces nacrogynus)	1e-121				also nothing found using A. macrogynus, B. dendrobatidis	also nothing found using D. rerio, D. melanogaster, C. elegans, N. vectensis	5e-20	also nothing found using N. vectensis, T. adhaerens, M. brevicollis, fungi				2e-17 (2E-44)
		Encephalitozoon cuniculi		XP_955749	XP_955749	NP_597461/ rb gives REEP 1,2,3,4			NP_597596					XP_955625	NP_586409							NP_584672			NP_586370	hit closer to VPA	Eukaryota, Opisthokonta, Fungi, Microsporidia, Apansporoblastina, Unikaryonidae, Encephalitozoon
		Length (aa)		179	179	195			230					208	425							156			155
		e-value	(also nothing found using Mbrevicolis,Amacrogynus proteins as query)	5e-10	4e-15	1,00E-06 (3.2e-12)		(also nothing found using F.alba, Fungi)	2.9e-19	also nothing found using D.melenogaster, C. elegans, N. vectensis, T. adhaerens, Fungi)	(also nothing found using Fungi)			0,063 (2.1e-26)	2e-104				also nothing found using A. macrogynus, B. dendrobatidis	also nothing found using Stramenophiles, Virdiplantae	also nothing found using fungi	8e-07 (2e-15)			4e-07 (8.6e-19)
Apusozoa		Thecamonas trahens	AMSG_08920	AMSG_05766	AMSG_05766	AMSG_05766/ rb gives REEP 1,2,3,4		AMSG_02184	AMSG_08875		AMSG_02533				AMSG_06007				AMSG_07609T0		AMSG_09314				AMSG_02710	same as VPA	Eukaryota, Apusozoa, Apusomonadidae, Thecamonas
		Length (aa)	252	261	261	261		764	312		771				532				215		415				245
		e-value	8e-09 (2.2e-27)	1e-18 (better rBLAST to REEP3/4/2/1?) (6.8e-35)	2e-08 (better rBLAST to REEP3/4/2/1?) (6.8e-35)	2e-20		2e-57	0.19 (1.6e-30)	(also nothing found using fungi, amoebozoa)	5.9e-25			also nothing found using fungi	2e-122				2e-07 (5.3e-62)	also nothing found using Stramenophiles, Virdiplantae	3e-26	also nothing found using N. vectensis, T. adhaerens, M. brevicollis, fungi			9e-18 (7.9e-58)
Ameobozoa		Acanthamoeba castellanii	XP_004336032					XP_004348509		XP_004344705	XP_004352796				XP_004336892				XP_004352989		XP_004339679	NP_001023104			XP_004347181	same as VPA	Eukaryota, Amoebozoa, Discosea, Longamoebia, Centramoebida, Acanthamoebidae, Acanthamoeba
		Length (aa)	214					745		294	880				572				350		370	230			232
		e-value	7e-14 (1.5e-46)	(also nothing found using fungi and t.trahens)	(also nothing found using fungi and t.trahens)	(also nothing found using fungi and t.trahens)		9e-99	(also nothing found using T.trahens and D.discoideum)	8e-04 (8e-04)	2.1e-26			also nothing found using D.discoideum	2e-109				1e-15 (5.2e-90)	also nothing found using D. rerio, D. melanogaster, C. elegans, N. vectensis	1e-38	0.018 (1.6e-26)			2.4e-20
		Dictyostelium discoideum	DDB_G0293088					DDB_G0279823	DDB0308056|DDB_G0281429	DDB_G0286811	DDB0304837|DDB_G0270150			DDB_G0289961	DDB_G0287165				DDB0266865|DDB_G0286009		DDB_G0283055	DDB_G0278887, DDB_G0285007			same as VPB	DDB_G0278773	Eukaryota, Amoebozoa, Mycetozoa, Dictyosteliida, Dictyostelium
		Length (aa)	316					894	386	396	889			452	655				290		400	235, 158				310
		e-value	3e-08 (7E-32)	(also nothing found using fungi and t.trahens)	(also nothing found using fungi and t.trahens)	(also nothing found using fungi and t.trahens)		2e-92	1.8e-37	5e-15	4.4e-12			0,009 (4.2e-37)	7e-108				4e-12 (1.3e-77)	also nothing found using D. rerio, D. melanogaster, C. elegans, N. vectensis	5e-54	0.005 (9.6e-59), 0.15 (1.1e-38)				2e-22
		Entamoeba histolytica						EHI_054180, EHI_012280, EHI_098970							EHI_036890, EHI_081930(ATPase according to the 5 order criterion)						EHI_015260	jCVI|EHI_127810					Eukaryota, Amoebozoa, Archamoebae, Entamoebidae, Entamoeba
		Length (aa)						825, 959, 243							505, 936						302	182
		e-value	(also nothing found using Ddiscoideum, Acastelanii proteins as query)	(also nothing found using fungi and t.trahens)	(also nothing found using fungi and t.trahens)	(also nothing found using fungi and t.trahens)		3e-81, 2e-80, 1e-42	(also nothing found using T.trahens and D.discoideum)	(also nothing found using fungi, amoebozoa)	(also nothing found using T. trahens, Ameobozoa)			also nothing found using D.discoideum	1E-105, (1.5e-111 found from hmmer)				also nothing found using amoebozoa	also nothing found using D. rerio, D. melanogaster, C. elegans, N. vectensis	3e-16	(9.3e-09) (found using Dictyostelium discoideum)			also nothing found using amoebozoa	also nothing found using amoebozoa
Viridiplantae		Arabidopsis thaliana	AT2G46170 & 20 more reticulons	AT4G36720 & many more proteins	AT4G36720 & many more proteins	AT2G36020/ rb gives other REEPs first & many more proteins		AT1G72960, AT3G13870, AT5G45160	AT1G51740	AT3G55600, AT1G54110	AT2G32900			AT4G31080,AT2G24330	AT2G45500				AT3G02420			AT1G55190, AT3G13720, AT3G13710, AT1G08770 & 5 more proteins			AT3G60600 (& 15 other proteins)	hit closer to VPA	Eukaryota, Viridiplantae, Streptophyta, Streptophytina, Embryophyta, Tracheophyta, Euphyllophyta, Spermatophyta, Magnoliophyta, Mesangiospermae, eudicotyledons, Gunneridae, Pentapetalae, rosids, malvids, Brassicales, Brassicaceae, Camelineae, Arabidopsis
		Length (aa)	255	200	200	258		795, 802, 834	310	240, 236	742			409, 408	491				348			189, 188, 188, 209			250
		e-value	1e-12	3e-25	4e-10	3e-24		4e-84, 2e-78, 3e-74	0.023 (7.9e-61)	0.79 (2.1e-19), (8.8e-18)	7e-15			0.054 (2.2e-134), 0.17 (2.8e-134)	3e-106				9e-94 (found using P.patens)	also nothing found using Stramenophiles, Virdiplantae	also nothing found using virdiplantae	5e-10, 3e-06, 1e-05, 6e-05			2e-16
l		Physcomitrella patens	Pp3c12_4500V3.1, Pp3c13_21220V3.1, Pp3c4_16380V3.1, Pp3c3_26340V3.1, Pp3c13_21070V3.1, Pp3c3_26400V3.1, Pp3c12_15930V3.1, Pp3c4_8810V3.1, Pp3c5_12410V3.1	Pp1s125_23V6.1|PACid:18067490 & many more proteins	Pp1s125_23V6.1|PACid:18067490 & many more proteins	Pp1s257_47V6.1|PACid:18045967 & many more proteins		Pp1s132_189V6.1|PACid:18040791, Pp1s382_19V6.1|PACid:18047748, Pp1s33_217V6.1|PACid:18056995, Pp1s227_43V6.1|PACid:18066242	Phpat.006G089300.1.p pacid	Phpat.017G016400.1.p	Phpat.003G022000.1.p			Phpat.001G123100.1.p, Phpat.002G028700.1.p	Phpat.004G071200, Phpat.011G050300				Phpat.007G041800.1.p	Pp3c4_5730V3.1, Pp3c3_31640V3.1, Pp3c10_19280V3.2		Pp3c10_5130.v3.1, Pp3c1_21000V1.1 & 2 more proteins			Pp3c23_8610.v3.1, Pp3c20_18330P2.1	Pp3c24_5010.v3.1	Eukaryota, Viridiplantae, Streptophyta, Streptophytina, Embryophyta, Bryophyta, Bryophytina, Bryopsida, Funariidae, Funariales, Funariaceae, Physcomitrella
		Length (aa)	244, 240, 250, 239, 240, 239, 705, 715, 576	222	222	262		787, 839, 787, 489	316	266	776			418, 410	710, 488				392	702, 724, 655		205, 207			246.247	245
		e-value	5e-10, 8e-09, 1e-08, 1e-08, 2e-07, 5e-07, 4e-06, 0.001, 0.57	2e-28	1e-11	2e-24		6e-76, 3e-74, 2e-73, 7e-58	0.43 (2.4e-58)	7.6e-19	1.7e-28			0.098 (1.5e-133), 0.17 (8.4e-132)	3E-99, 9e-99				3.9e-19	5e-145, 3e-133, 6e-127 (found using S.moellendorffii)	also nothing found using virdiplantae	8e-07, 0.001			2E-21, 4e-21	4e-19
		Selaginella moellendorffii	jgi|Selmo1|96839|e_gw1.18.715.1, jgi|Selmo1|113819|e_gw1.47.278.1, jgi|Selmo1|86151|e_gw1.7.472.1, jgi|Selmo1|167511|estExt_Genewise1Plus.C_60034, jgi|Selmo1|405772|fgenesh2_pg.C_scaffold_4000346	jgi|Selmo1|94135|e_gw1.15.45.1, jgi|Selmo1|431211|fgenesh2_pg.C_scaffold_148000007, jgi|Selmo1|415452|fgenesh2_pg.C_scaffold_27000066, jgi|Selmo1|406963|fgenesh2_pg.C_scaffold_6000214, jgi|Selmo1|405070|fgenesh2_pg.C_scaffold_3000293	jgi|Selmo1|405070|fgenesh2_pg.C_scaffold_3000293, jgi|Selmo1|406963|fgenesh2_pg.C_scaffold_6000214, gi|Selmo1|431211|fgenesh2_pg.C_scaffold_148000007, jgi|Selmo1|94135|e_gw1.15.45.1, jgi|Selmo1|415452|fgenesh2_pg.C_scaffold_27000066	jgi|Selmo1|69157|gw1.11.1178.1/ rb gives other REEPs first		jgi|Selmo1|73603|e_gw1.0.1588.1	jgi|Selmo1|227430|fgenesh1_kg.C_scaffold_4000005	jgi|Selmo1|160451|estExt_Genewise1.C_1010115, jgi|Selmo1|134515|e_gw1.126.101.1	jgi|Selmo1|419689|fgenesh2_pg.C_scaffold_43000170			jgi|Selmo1|72144|gw1.0.2748.1	jgi|Selmo1|271275|estExt_fgenesh1_kg.C_350015				109986	415023		gi|Selmo1|271785|estExt_fgenesh1_kg.C_680003, jgi|Selmo1|141259|estExt_Genewise1.C_20811, jgi|Selmo1|78966|e_gw1.2.1538.1			jgi|Selmo1|271653|estExt_fgenesh1_kg.C_590013, jgi|Selmo1|26658|gw1.24.287.1, jgi|Selmo1|164556|estExt_Genewise1Plus.C_02578	jgi|Selmo1|437832|estExt_fgenesh2_pg.C_10235, jgi|Selmo1|438734|estExt_fgenesh2_pg.C_40160	Eukaryota, Viridiplantae, Streptophyta, Streptophytina, Embryophyta, Tracheophyta, Lycopodiidae, Selaginellales, Selaginellaceae, Selaginella
		Length (aa)	217, 239, 220, 225, 801	104, 187, 205, 195, 156	156, 195, 187, 104, 205	128		807	306	230, 236	722			149	450				334	679		200, 210, 210			239, 136, 216	236, 345
		e-value	8e-12 (2.7e-30), 3e-11 (1.1e-25), 8e-11 (1.3e-24), 2e-09 (2.6e-26), 7e-04 (0.001)	3e-27, 2e-25, 4e-25, 6e-19, 9e-15	7e-12, 9e-12, 2e-11, 5e-11, 1e-10	2e-19		1e-75	0.001 (6.3e-94)	2e-58, 4e-56 (BLAST with Arabidopsis NP_564649 query)	5.3e-18			0.21 (3E-33)	8e-116				2E-79 (found using P.patens)	6e-17 (found using P.sojae)	also nothing found using virdiplantae	0.002 (6.4e-33), 0.24 (6.4e-14), 0.25 (8.8e-14)			3e-16 (4.4e-45), 2e-14 (1.8e-36), (2.5e-23 result from hmmer)	2E-20 (1.2e-48), 5e-15 (7e-39)
		Chlamydomonas reinhardtii	Cre06.g308950.t1.1|PACid:19863842, Cre01.g071650.t1.2|PACid:19865035 m blast, Cre16.g689087.t1.1	Cre17.g696850.t1.1|PACid:19867625	Cre17.g696850.t1.1|PACid:19867625	Cre01.g027900.t1.1|PACid:19865218/ rb gives REEP 1,2,3,4		Cre10.g439600.t1.2|PACid:19873337	Cre17.g711450.t1.1	Cre01.g063800.t1.2|PACid:19865939	Cre07.g326300.t1.2			Cre03.g161750.t1.1	Cre16.g650151.t1.1, Cre01.g022000.t1.1					Cre06.g281526.t1.2	Cre03.g190450.t1.1	Cre01.g012500.t1.1|PACid:19865567			Cre03.g196900.t1.1|PACid:19871409	same as VPA	Eukaryota, Viridiplantae, Chlorophyta, Chlorophyceae, Chlamydomonadales, Chlamydomonadaceae, Chlamydomonas
		Length (aa)	209, 401, 353	222	222	169		882	397	436	886			305	524, 728					1149	949	179			258
		e-value	3e-06 (1.1e-33), 0.92, (2.3e-16 found using hmmer only)	5e-20	3e-11	2e-22		2e-74	(1.1e-42) (found using Arabidopsis)	0.024	0,27			(4.9e-14) (found using the Ppatens)	(5.5e-150 found from hmmer), 6E-89				also nothing found using Virdiplantae	1E-30 (found using S.moellendorffii)	7e-20	0.45 (6e-36)			1e-15 (1.9e-45)
		Ostreococcus tauri		jgi|Ostta4|34540|0900010006	jgi|Ostta4|34540|0900010006	jgi|Ostta4|34857|0900010323/ rb gives REEP 3 first		jgi|Ostta4|10531|fgenesh1_pg.C_Chr_04.0001000042	jgi|Ostta4221_3|76452|OT_ostta09g02270T0	jgi|Ostta4|34112|0700010465	jgi|Ostta4|13631|fgenesh1_pg.C_Chr_14.0001000181				jgi|Ostta4|5255|gw1.15.00.216.1					jgi|Ostta4|13306|fgenesh1_pg.C_Chr_13.0001000087	jgi|Ostta4|24197|estExt_fgenesh1_pg.C_Chr_10.00010183	jgi|Ostta4|12748|fgenesh1_pg.C_Chr_11.0001000013			jgi|Ostta4|31764|0300010318	same as VPA	Eukaryota, Viridiplantae, Chlorophyta, prasinophytes, Mamiellophyceae, Mamiellales, Bathycoccaceae, Ostreococcus
		Length (aa)		318	318	198		835	254	180	933				284					208	295	192			201
		e-value	(also nothing found using Virdiplantaee, Cmerolae proteins as query)	8e-08	0.046 (8e-08)	3e-12		4e-69	2e-32 (found using Arabidopsis)	1.9e-12	1.3e-08			also nothing found usind virdiplantae	3e-80				also nothing found using Virdiplantae	1,41E-23 (found using S.moellendorffii)	2e-10 (2.8e-27)	4e-04 (2.6e-44)			5e-16 (1E-48)
Rhodophyta		Cyanidioschyzon merolae	gnl|CMER|CML242C	CYME_CMT630C other REEPs as best rBLAST hit	CYME_CMT630C	CMT630C/ rb gives all REEPs		CMN141C (& 3 weaker hits)						CYME_CMS494C	CMN138C							CYME_CMQ198C, CYME_CME009C			gnl|CMER|CMI031C	hit closer to VPA	Eukaryota, Rhodophyta, Bangiophyceae, Cyanidiales, Cyanidiaceae, Cyanidioschyzon
		Length (aa)	343	208	208	208		768						436	552							194, 188			335
		e-value	2e-04 (1.8e-48)	1e-20 (1.5e-34)	4e-12 (1.5e-34)	1e-26		8e-83	(also nothing found using Virdiplantae)	(also nothing found using Virdiplantae)	(also nothing found using Virdiplantae)			0.22 (5.5e-14) (found using Arabidopsis thaliana)	3e-102				also nothing found using Virdiplantae	also nothing found using Stramenophiles, Virdiplantae	also nothing found using virdiplantae	2e-04 (1.3e-48), 3e-04 (1.8e-44)			4e-11 (4.4e-78)
Glaucocystophyceae		Cyanophora paradoxa		ConsensusfromContig6887-snap_masked-ConsensusfromContig6887-abinit-gene-0.3-mRNA-1, ConsensusfromContig38198-maker-ConsensusfromContig38198-snap-gene-0.1-mRNA-1	ConsensusfromContig6887-snap_masked-ConsensusfromContig6887-abinit-gene-0.3-mRNA-1, ConsensusfromContig38198-maker-ConsensusfromContig38198-snap-gene-0.1-mRNA-1	ConsensusfromContig6887 (other REEPs as best rBLAST hit), ConsensusfromContig38198(other REEPs as best rBLAST hit)		ConsensusfromContig37007-snap_masked-ConsensusfromContig37007-abinit-gene-0.1-mRNA-1:cds:7072/677-808:0:+ (& 3 more good hits)						ConsensusfromContig39572-snap_masked-ConsensusfromContig39572-abinit-gene-0.1-mRNA-1:cds:9063/37-210:2:-	ConsensusfromContig52932-abinit-gene-0.3/ rb gives ATPase family AAA domain-containing protein 1 (5-order criterion), ConsensusfromContig40526/ rb gives ATPase family AAA domain-containing protein 1 (5-order criterion)						ConsensusfromContig14049-abinit-gene-0.1-mRNA-1	ConsensusfromContig38066-maker-ConsensusfromContig38066-snap-gene-0.0-mRNA-1:cds:7913/275-349:2:-, ConsensusfromContig53741-snap_masked-ConsensusfromContig53741-abinit-gene-0.4-mRNA-1:cds:10620/5028-5168:2:-, ConsensusfromContig9781-snap_masked-ConsensusfromContig9781-abinit-gene-0.0-mRNA-1:cds:2928/49-154:0:-			Glaucophyta-Cyanophora_paradoxa_ConsensusfromContig11078	same as VAP-A	Eukaryota, Glaucocystophyceae, Cyanophoraceae, Cyanophora
		Length (aa)		142, 89	142, 89	142, 89		817						227	363.313						225	148, 195, 162			start: 488, end:782 ( two hits on two different reading frames)
		e-value	(also nothing found using Tthermophila protein as query)	3.2e-19, 5.7e-17	3.2e-19, 5.7e-17	1e-09, 3e-08		4e-51	(also nothing found using Virdiplantae)	(also nothing found using Virdiplantae)	(also nothing found using Virdiplantae)			8.4e-34	3E-55, 9e-51				also nothing found using Virdiplantae	also nothing found using Stramenophiles, Virdiplantae	3e-24	0.004, (4.5e-29 result from hmmer), (8e-16 result from hmmer)			2e-08
SAR	Stramenopiles	Aureococcus anophagefferens		jgi|Auran1|25684|e_gw1.8.569.1 (rb gives REEP 2,5,3)	jgi|Auran1|25684|e_gw1.8.569.1	jgi|Auran1|25684 (rb gives REEP 2,5,3,1), jgi|Auran1|72407 (rb between REEP1,2)	jgi|Auran1|7299	jgi|Auran1|9916	jgi|Auran1|70631						jgi|Auran1|12251, jgi|Auran1|11529/ rb gives spastin and vacuolar protein sorting- associated protein					jgi|Auran1|63828|fgenesh2_pg.C_scaffold_8000098	scaffold_1				jgi|Auran1|66986	same as VAP-A	Eukaryota, Stramenopiles, Pelagophyceae, Pelagomonadales, Aureococcus
		Length (aa)		101	101	101, 663	111	249	219						313, 342					629	start: 1228288, end: 1228887 (does not have the domain but rb gives TBC1D20 proteins)				259
		e-value	(also nothing found using Tthermophila protein as query)	1e-13 (8.3e-24)	2e-10 (8.3e-24)	9,00E-12 (4.3e-34), 9.7e-09 (result from Hmmer only)	3e-30	0.005 (3.9e-05)	2.5e-12	(also nothing found using Stramenophiles, Alveolata)	(also nothing found using Stramenophiles)			also nothing found using C. merolae, C. paradoxa, E. gracilis	1E-86, 2e-75				also nothing found using Alveolata	1e-18 (found using P.sojae)	0.0005	also nothing found using Stramenophiles			2e-04 (3E-55)
		Ectocarpus siliculosus		jgi|Ectsil1|29862|rna7712, jgi|Ectsil1|18992|rna4143	jgi|Ectsil1|29862|rna7712, jgi|Ectsil1|18992|rna4143	jgi|Ectsil1|26255|rna16398 (rb gives REEP 1,2,4)	jgi|Ectsil1|31371|rna2159	jgi|Ectsil1|28520|rna15807	jgi|Ectsil1|19432|rna12059	jgi|Ectsil1|29038|rna12583	jgi|Ectsil1|24227|rna5331				jgi|Ectsil1|31620|rna2413, jgi|Ectsil1|17900|rna9992				jgi|Ectsil1|21315|rna2918	jgi|Ectsil1|23430|rna320, jgi|Ectsil1|24235|rna5339	jgi|Ectsil1|25315|rna2543	jgi|Ectsil1|32302|rna4899			jgi|Ectsil1|29818|rna7668, jgi|Ectsil1|19466|rna12093	same as VAP-A	Eukaryota, Stramenopiles, PX clade, Phaeophyceae, Ectocarpales, Ectocarpaceae, Ectocarpus
		Length (aa)		168, 363	168, 363	405	708	618	426	828	864				532, 513				470	600, 1055	260	225			308, 235
		e-value	(also nothing found using Tthermophila protein as query)	4e-36, 3e-21	3e-26, 1e-12	3e-25	2e-39	4e-21	2.9e-36	1.4e-15	9.8e-15			also nothing found using C. merolae, C. paradoxa, E. gracilis	1E-109, 6e-91				0.012 (found using C.velia)	1e-20, 2e-16 (found using P.sojae)	2e-24	(found using Psojae)			7e-10 (3.7e-38), 7e-08 (2.1e-30)
		Phytophthora sojae		jgi|Physo3|354597|estExt_fgenesh1_kg.C_40176	jgi|Physo3|354597|estExt_fgenesh1_kg.C_40176	jgi|Physo3|492117|e_gw1.3.13140.1, jgi|Physo3|354597|estExt_fgenesh1_kg.C_40176	jgi|Physo3|558392|estExt_Genewise1Plus.C_3_t40103/close to all atls		jgi|Physo3|508272|e_gw1.5.7138.1	jgi|Physo3|478538|e_gw1.2.10326.1	jgi|Physo3|509438|e_gw1.5.6313.1				jgi|Physo3|554382|estExt_Genewise1Plus.C_1_t90228 (not clear if it is closer to spastin or fidgetin), jgi|Physo3|529393|e_gw1.12.2410.1 (closer to fidgetin)					jgi|Physo3|555607|estExt_Genewise1Plus.C_2_t190079	jgi|Physo3|293891|fgenesh1_pg.1_#_1064	jgi|Physo3|353486|estExt_fgenesh1_kg.C_1_t10238			jgi|Physo3|353719|estExt_fgenesh1_kg.C_1_t20105	jgi|Physo3|333449|gm1.13024_g	Eukaryota, Stramenopiles, Oomycetes, Peronosporales, Phytophthora
		Length (aa)		174	174	194, 174	446		317	284	724				412, 586					400	450	195			258	282
		e-value	(also nothing found using Tthermophila protein as query)	6e-39	2e-21	6e-26, 1e-22	9e-33		0.015	3e-07	1.8e-09			also nothing found using C. merolae, C. paradoxa, E. gracilis	6.44E-94, 1.17E-104				also nothing found using Alveolata	3e-07	8.9e-81	0.063			5.2e-60	6.9e-27
		Thalassiosira pseudonana		jgi|Thaps3|33242|e_gw1.3.676.1, jgi|Thaps3|262530|thaps1_ua_kg.chr_5000169	jgi|Thaps3|33242|e_gw1.3.676.1, jgi|Thaps3|262530|thaps1_ua_kg.chr_5000169	jgi|Thaps3|262530|thaps1_ua_kg.chr_5000169 (REEP 5,6,1)		jgi|Thaps3|22433|estExt_fgenesh1_pg.C_chr_40749/ rb gives atlastin 2 first	jgi|Thaps3|3933|fgenesh1_pg.C_chr_3000867		jgi|Thaps3|25363|estExt_fgenesh1_pg.C_chr_180130				jgi|Thaps3|35108|e_gw1.6.197.1					jgi|Thaps3|23127|estExt_fgenesh1_pg.C_chr_60369	jgi|Thaps3|262611|thaps1_ua_kg.chr_5000250	jgi|Thaps3|1762|fgenesh1_pg.C_chr_1000896			jgi|Thaps3|21060|estExt_fgenesh1_pg.C_chr_11060	same as VAP-A	Eukaryota, Stramenopiles, Bacillariophyta, Coscinodiscophyceae, Thalassiosirophycidae, Thalassiosirales, Thalassiosiraceae, Thalassiosira
		Length (aa)		122, 98	122, 98	98		647	492		1071				307					1040	260	275			408
		e-value	(also nothing found using Tthermophila protein as query)	1e-29, 4e-28	1e-22, 1e-19	1e-22		2e-53	0.069 (3.2e-20)	(also nothing found using Stramenophiles, Alveolata)	7.2e-19			also nothing found using C. merolae, C. paradoxa, E. gracilis	1e-92				also nothing found using Alveolata	6E-21 (found using P.sojae)	2e-42	0.069			1e-09 (1.3e-29)
	Alveolata	Cryptosporidium parvum		cgd1_1830	cgd1_1830	cgd1_1830, cgd1_1050		cgd8_2410	cgd8_5170 , cgd6_1610		cgd1_2740-RA-p1				cgd5_2790 close to spastin and katanin				cgd3_3160		cgd7_2460	cgd8_1640			same as VAP-B	cgd6_2620	Eukaryota, Alveolata, Apicomplexa, Conoidasida, Coccidia, Eucoccidiorida, Eimeriorina, Cryptosporidiidae, Cryptosporidium
		Length (aa)		205	205	205, 145		844	221, 449		861				537				311		379	226				250
		e-value	(also nothing found using Tthermophila protein as query)	3e-40	4e-26	3E-20, 2e-05		4e-37	7e-13, 7e-13	(also nothing found using Stramenophiles, Alveolata)	2E-74 (blast against V. brassicaformis)			also nothing found using C. merolae, C. paradoxa, E. gracilis	1e-58				8e-16 (found using T. parva)	also nothing found using A.anophagefferens, E.siliculosus, P.sojae, T.pseudonana	0.018	0.077				3e-19
		Paramecium tetraurelia		GSPATP00037250001, GSPATP00018446001, GSPATP00013785001	GSPATP00013785001, GSPATP00018446001, GSPATP00037250001	GSPATP00018446001 (rb gives REEP 5,6,2,4,1), GSPATP00013785001 (rb gives REEP 5,6,2,3,1), GSPATP00037250001 (rb gives REEP 5,6,2,4,1)		GSPATG00029660001, GSPATG00022700001	GSPATP00030543001	GSPATP00015075001, GSPATP00031810001, GSPATP00003023001					GSPATP00003720001, GSPATP00032338001,GSPATG00000709001				GSPATT00031158001, GSPATT00001215001, GSPATT00002814001		GSPATP00010138001, GSPATP00004173001				GSPATP00036789001, GSPATP00021316001,GSPATP00037028001, GSPATP00017070001, GSPATP00014630001, GSPATP00007503001	GSPATP00035261001	Eukaryota, Alveolata, Ciliophora, Intramacronucleata, Oligohymenophorea, Peniculida, Parameciidae, Paramecium
		Length (aa)		170, 174, 174	174, 174, 170	175, 175, 171		752, 749	270	229, 228, 226					359, 412, 419				292, 314, 327		364, 356				225, 226, 237, 369, 181, 231	227
		e-value	(also nothing found using Tthermophila protein as query)	8e-26, 9e-25, 1e-24	1e-15, 1e-13, 3e-13	2e-15, 3e-15, 2e-14		8e-47, 1e-41	0.15 (1.5e-15)	9.8e-12, 2.9e-10, 0.00072	also nothing found using Alveolata			also nothing found using C. merolae, C. paradoxa, E. gracilis	1E-86, 5e-85, 6e-83				0.004, 2e-04, 2e-05 (found using C. velia)	also nothing found using A.anophagefferens, E.siliculosus, P.sojae, T.pseudonana	2e-18 (1.9e-59), 1e-16 (1.2e-57)	also nothing found using alveolata			7e-09 (2.1e-43), (3e-30 result from hmmer), (1.4e-23 result from hmmer), (1.2e-21 result from hmmer), (4.6e-12 result from hmmer), (1.6e-11 result from hmmer)	2e-11 (2.5e-37)
		Plasmodium falciparum		PF3D7_0316700	PF3D7_0316700	PF3D7_1358700 (rb gives 2,4,1)		PF14_0159	PF3D7_1326800						PF3D7_0407900 (E value 4-order greater that the E-value of the following protein)				PF3D7_0405600		PF3D7_0323100				PF3D7_1439800	hit closer to VPA	Eukaryota, Alveolata, Apicomplexa, Aconoidasida, Haemosporida, Plasmodiidae, Plasmodium, Plasmodium (Laverania)
		Length (aa)		221	221	153		937	441						667				315		1542				241
		e-value	(also nothing found using Tthermophila protein as query)	9e-31	4e-14	1e-10		3e-57	3.3e-05	(also nothing found using Stramenophiles, Alveolata)	also nothing found using Alveolata			also nothing found using C. merolae, C. paradoxa, E. gracilis	8e-54				4e-19 (found using T. parva)	also nothing found using A.anophagefferens, E.siliculosus, P.sojae, T.pseudonana	1.9e-31	also nothing found using alveolata			9e-19
		Tetrahymena thermophila	159.m00051	1.m00678, 205.m00042	1.m00678, 205.m00042	1.m00678 (rb gives REEP5,6 first), 205.m00042(rb gives REEP5,6 first), 14.m00296 (wrb but gives REEP1 as first hit)		3698.m00257	3808.m00373						3803.m00208, 3836.m02117				TTHERM_00091770		1.m00815				3810.m01919, 16.m00466, TTHERM_00408980	hit closer to VPA	Eukaryota, Alveolata, Ciliophora, Intramacronucleata, Oligohymenophorea, Hymenostomatida, Tetrahymenina, Tetrahymenidae, Tetrahymena
		Length (aa)	202	170, 176	170, 176	170, 176, 654		755	289						386, 719				369		214				241, 240, 240
		e-value	2e-04 (5e-09)	2e-29, 2e-24	1e-21, 6e-20	2E-21, 2e-18, 2e-04		7e-46	0.96 (4.6e-15)	(also nothing found using Stramenophiles, Alveolata)	also nothing found using Alveolata			also nothing found using C. merolae, C. paradoxa, E. gracilis	3E-78, 6e-99				0.009 (found using S. coeruleus)	also nothing found using A.anophagefferens, E.siliculosus, P.sojae, T.pseudonana	4e-08 (3e-19)	also nothing found using alveolata			2e-07 (9e-23), 4e-04 (3.2e-17), 5.2e-13,
		Theileria parva		TP02_0066-t26_1-p1	TP02_0066-t26_1-p1	TP02_0066-t26_1-p1 (rb gives REEP 5 first)		TP04_0477-t26_1-p1	TP04_0718-t26_1-p1						TP02_0917-t26_1-p1				TP02_0699-t26_1-p1						XP_764096	same results as VAP-A	Eukaryota, Alveolata, Apicomplexa, Aconoidasida, Piroplasmida, Theileriidae, Theileria
		Length (aa)		261	261	261		844	400						637				340						391
		e-value	(also nothing found using Tthermophila protein as query)	6e-19	2e-12	3e-16		8e-52 (found using Cryptosporidium parvum)	2.8e-11	(also nothing found using Stramenophiles, Alveolata)	also nothing found using Alveolata			also nothing found using C. merolae, C. paradoxa, E. gracilis	1e-51				0.002	also nothing found using A.anophagefferens, E.siliculosus, P.sojae, T.pseudonana	also nothing found using alveolata	also nothing found using alveolata			9e-12- the first 280 aa align /the c-teminal contains RNA polymerase Rpb6 domain
		Stentor coeruleus		SteCoe_13049, SteCoe_595	SteCoe_595, SteCoe_13049	SteCoe_13049 (rb gives REEP 5,6 with 5 order criterion)		SteCoe_12726, SteCoe_10813 (& 12 more atlastins with very low E-values)	SteCoe_11552	SteCoe_20290					SteCoe_11968, SteCoe_27856 (closer to fidgetin according to the 2-order criterion)/ not clear if they are closer to spastin or fidgetin				SteCoe_5078, SteCoe_35087		SteCoe_23103, SteCoe_32273, SteCoe_15814, SteCoe_234, SteCoe_17688, SteCoe_28911, SteCoe_2920	SteCoe_36742			SteCoe_1014, SteCoe_19852, SteCoe_3475, SteCoe_16717, SteCoe_30128, SteCoe_32853, SteCoe_16721, SteCoe_20035	same as VAP-A	Eukaryota, Alveolata, Ciliophora, Postciliodesmatophora, Heterotrichea, Heterotrichida, Stentoridae, Stentor
		Length (aa)		182, 182	182, 182	182		704, 704	253	243					417, 417				295, 290		333, 344, 326, 352, 340, 340, 293, 320	162			203, 219, 208, 221, 252, 252, 220, 194
		e-value	(also nothing found using Tthermophila protein as query)	1e-35, 1e-34	6e-22, 8e-22	6e-21		3e-74, 2e-72	3e-08	0.004	also nothing found using Alveolata			also nothing found using C. merolae, C. paradoxa, E. gracilis	1e-105, 3e-103				2e-27, 4e-23 (found using T. parva)	also nothing found using A.anophagefferens, E.siliculosus, P.sojae, T.pseudonana	5e-34, 2e-32, 3e-32, 1e-31, 7e-31, 5e-26, 1e-25	0.041			2e-13, 2e-10, 4e-10, 7e-09, 3e-06, 4e-06, 2e-05, 7e-05
		Chromera velia		Cvel_16806.t1-p1	Cvel_16806.t1-p1	Cvel_16806.t1-p1/ closer to REEP 5,6		Cvel_22186.t1-p1	Cvel_26150.t1-p1		Cvel_862.t1-p1				Cvel_6633.t1-p1, Cvel_18430.t1-p1/rb gives fidgetin-like protein first				Cvel_4126.t1-p1		Cvel_17153	Cvel_2646.t1-p1			Cvel_25564.t1-p1	same results as VAP-A	Eukaryota, Alveolata, Chromerida, Chromeraceae, Chromera,Chromera velia
		Length (aa)		264	264	264		796	500		1235				512, 882				427		499	182			218
		e-value	(also nothing found using Tthermophila protein as query)	3e-40	3e-20	6e-24		4e-80	1.3e-16	(also nothing found using Stramenophiles, Alveolata)	9E-50 (blast against V. brassicaformis)			also nothing found using C. merolae, C. paradoxa, E. gracilis	4E-108, 5e-85				0,0001 (5.4e-34)	also nothing found using Stramenophiles, Virdiplantae	4e-21	0.002 (6.8e-38)			2ε-13 (5.4e-33)
		Vitrella brassicaformis		Vbra_22785.t1-p1/ rb gives REEP 6 and 5 first	Vbra_22785.t1-p1	Vbra_22785.t1-p1/ closer to REEP 5,6, Vbra_19332.t1-p1 (rb gives REEP 1,3)		Vbra_5790.t1-p1	Vbra_22274.t1-p1	Vbra_17935.t1-p1	Vbra_22791.t1-p1				Vbra_4325.t1-p1, Vbra_11619.t1-p1, Vbra_20240.t1-p1				Vbra_5688.t1-p1		Vbra_12547.t1-p1	Vbra_22896.t1-p1			Vbra_8832.t1-p1, Vbra_20060.t1-p1	Vbra_21605.t1-p1	Eukaryota, Alveolata, Chromerida, Vitrellaceae, Vitrella, Vitrella brassicaformis
		Length (aa)		204	204	204, 140		811	291	326	911				972, 473, 955				351		437	184			659, 243	221
		e-value	(also nothing found using Tthermophila protein as query)	5e-36	1e-25	5E-20 (9.3e-34), 5.9e-16 (result from Hmmer only)		2e-64	8.5e-26	1.5e-14	5.2e-13			also nothing found using C. merolae, C. paradoxa, E. gracilis	2E-112, 6e-10, 2e-76				3e-05 (2.4e-95)	also nothing found using Stramenophiles, Virdiplantae	3e-20	1e-07 (1.3e-45)			(2.4e-73 result from hmmer), 1e-13 (6.2e-48)	4e-16 (5.3e-43)
	Rhizaria	Bigelowiella natans		jgi|Bigna1|138264|aug1.44_g12972, jgi|Bigna1|50457|estExt_Genewise1.C_800020	jgi|Bigna1|138264|aug1.44_g12972, jgi|Bigna1|50457|estExt_Genewise1.C_800020	jgi|Bigna1|91101|estExt_fgenesh1_pg.C_880070	jgi|Bigna1|85804|estExt_fgenesh1_pg.C_60162 (rb gives atl2 first)	jgi|Bigna1|89438|estExt_fgenesh1_pg.C_490076		jgi|Bigna1|84190|fgenesh1_pg.125_#_27					92969, 90825							jgi|Bigna1|86596|estExt_fgenesh1_pg.C_120041			jgi|Bigna1|84796|estExt_fgenesh1_pg.C_10077	same as VAP-A	Eukaryota, Rhizaria, Cercozoa, Chlorarachniophyceae, Bigelowiella
		Length (aa)		178, 160	178, 160	121	580	372		330					327, 458							254			300
		e-value	(also nothing found using Tthermophila protein as query)	5e-31, 1e-18	3e-11, 3e-10	7e-08	6e-31	4e-04	(also nothing found using R.filosa, E.huxleyi and G.theta)	2.1e-16	(also nothing found using E.huxleyii, G. avonlea)			also nothing found using C. merolae, C. paradoxa, E. gracilis	9E-101, 3e-60				also nothing found using Alveolata	also nothing found using Stramenophiles, Virdiplantae	also nothing found using R. filosa, G. theta	0.006 (8.1e-59)			2e-09 (7.4e-60)
		Reticulomyxa filosa		ETO21847	ETO21847	ETO21847 (rb gives REEP 5,6 first)		ETO26930, ETO23075	ETO32205, ETO05999		ETO11146				ETO15595, ETO12522, ETO21594						ETO10274, ETO31714, ETO04121						Eukaryota, Rhizaria, Foraminifera, Monothalamids, Reticulomyxidae, Reticulomyxa
		Length (aa)		290	290	290		738, 291	356, 123		963				753,486,742						288, 176, 133
		e-value	(also nothing found using Tthermophila protein as query)	4e-18	1e-09	7e-08		2e-31, 1e-15	2.1e-21, 3.2e-10	(also nothing found using Stramenophiles, Alveolata, Rhizaria)	0,0004			also nothing found using C. merolae, C. paradoxa, E. gracilis	5E-93, 3e-92, 9e-92				also nothing found using Alveolata	also nothing found using Stramenophiles, Virdiplantae	5E-43, 2e-20, (2.6e-30 result from hmmer)	also nothing found using B. natas, G. theta			(also nothing found using Rhizaria)	(also nothing found using Rhizaria)
	Haptophyceae	Emiliania huxleyi		jgi|Emihu1|194750|gm1.101050, jgi|Emihu1|194743|gm1.101043	jgi|Emihu1|194750|gm1.101050, jgi|Emihu1|194743|gm1.101043	jgi|Emihu1|213856|gm1.5900077 (rb gives REEPs 3,4,1)			jgi|Emihu1|96906|fgeneshEH_pg.8__18, jgi|Emihu1|226983|gm1.13500156 (differs only in 3 aa from 96906)						jgi|Emihu1|63324|e_gw1.15.98.1 , jgi|Emihu1|62433|e_gw1.9.119.1										jgi|Emihu1|99733|fgeneshEH_pg.20__109, jgi|Emihu1|453336|estExtDG_Genemark1.C_790175, jgi|Emihu1|204351|gm1.2100238 , jgi|Emihu1|203362|gm1.1800421, jgi|Emihu1|96137|fgeneshEH_pg.4__367	same as VAP-A	Eukaryota, Haptophyceae, Isochrysidales, Noelaerhabdaceae, Emiliania
		Length (aa)		133, 133	133, 133	366			282, 282						298, 306										279, 307, 233, 259, 391
		e-value	(also nothing found using Gtheta, Excavata proteins as query)	3e-16, 3e-16	4e-11, 4e-11	1e-12		(also nothing found using Rhizaria, Cryptophyta)	1.6e-29	(also nothing found using Stramenophiles, Alveolata, Rhizaria, Cryptophyta)	(also nothing found using E.huxleyii, G. avonlea)			also nothing found using C. merolae, C. paradoxa, E. gracilis	1E-92, 3e-87				also nothing found using A.anophagefferens, E.siliculosus, P.sojae, T.pseudonana	also nothing found using A.anophagefferens, E.siliculosus, P.sojae, T.pseudonana	also nothing found using R. filosa, G. theta	also nothing found using B. natas, G. theta			1e-11 (4.3e-27), 2e-08 (1e-22), (3.9e-20 result from hmmer), (2.6e-10 result from hmmer), (7.5e-10 rsult from hmmer)
	Cryptophyta	Guillardia theta	jgi|Guith1|166041|estExt_fgenesh2_pg.C_1300012, jgi|Guith1|163708|estExt_fgenesh2_pg.C_430085, jgi|Guith1|122122|au.286_g23224	jgi|Guith1|136174|fgenesh2_pg.19_#_18	jgi|Guith1|136174|fgenesh2_pg.19_#_18	jgi|Guith1|89434|estExt_Genewise1Plus.C_860037		jgi|Guith1|158461|fgenesh2_pm.80_#_2	jgi|Guith1|163963|estExt_fgenesh2_pg.C_480127	jgi|Guith1|122049|au.277_g23151	jgi|Guith1|100358|au.4_g1460				jgi|Guith1|162245|estExt_fgenesh2_pg.C_190117, jgi|Guith1|66857|e_gw1.14.19.1, jgi|Guith1|46796|gw1.14.97.1, jgi|Guith1|157879|fgenesh2_pm.36_#_21						jgi|Guith1|71204|e_gw1.34.70.1, jgi|Guith1|161465|estExt_fgenesh2_pg.C_100173	jgi|Guith1|161492|estExt_fgenesh2_pg.C_100237			jgi|Guith1|155842|fgenesh2_kg.155_#_4_#_0_0_EXTA2748.b0_CCFI_CCFN_EXTA_EXTB, jgi|Guith1|117731|au.115_g18833 , jgi|Guith1|97443|estExt_Genewise1.C_1020041 (the 300 first aa only)	same as VAP-A (155842)	Eukaryota, Cryptophyta, Pyrenomonadales, Geminigeraceae, Guillardia
		Length (aa)	227, 212, 154	533	533	137		301	284	331	813				465, 298, 185, 287						202 (532)	215			156, 209, 530
		e-value	4e-10 (8.7e-39), 1e-05 (1.3e-31), 2e-04 (2.6e-26)	1e-14	2e-08	7e-28		6e-60	1.4e-35	2.7e-13	5e-08			also nothing found using C. merolae, C. paradoxa, E. gracilis	4E-88, 3e-82, 1e-66, 4e-97				also nothing found using Alveolata	also nothing found using Stramenophiles, Virdiplantae	2E-35, 2e-27	2e-04 (3.2e-55)			1e-05 (8.4e-19), (1.7e-14 result from hmmer), (4.5e-34 result from hmmer)
		Goniomonas avonlea	comp34616_c0_seq1_6_ORF10_123, comp29132_c0_seq1_6_ORF2_233	g9396.t1	g9396.t1	g9396.t1 (rb gives REEp 5,6 first with 5 order criterion)		comp40003_c0_seq1_6_ORF40_774 (& 3 more sey1 proteins with very low E-values)							comp52561_c1_seq1_6_ORF11_556 (spastin according to the 2-order criterion)						comp191999_c0_seq1_6_ORF14_399				comp66845_c0_seq1_6_ORF9_297	same as VAP-A	Eukaryota, Cryptophyta, Cryptomonadales, Goniomonadaceae, Goniomonas
		Length (aa)	123, 233	204	204	204		774							556						399				297
		e-value	1e-08, 3e-08	3e-26	5e-13	2e-19		2e-69	(also nothing found using R.filosa, E.huxleyi and G.theta)	(also nothing found using G.theta)	(also nothing found using E.huxleyii, G. avonlea)			also nothing found using C. merolae, C. paradoxa, E. gracilis	5e-121				also nothing found using Alveolata	also nothing found using Stramenophiles, Virdiplantae	7e-52	also nothing found using B. natas, G. theta			8e-21
Excavata		Bodo saltans	BS25870					BS49690							BS46230						BS19015, BS19010	BS24655			BS56160, BS09055	same as VAP-A	Eukaryota, Euglenozoa, Kinetoplastida, Bodonidae, Bodo
		Length (aa)	179					805							801						574, 292	209			276, 159
		e-value	3e-07 (2.7e-26)	(also nothing found using Gtheta, Excavata and Cryptophyta proteins as query)	(also nothing found using Gtheta, Excavata and Cryptophyta proteins as query)	(also nothing found using Gtheta, Excavata and Cryptophyta proteins as query)		2e-67	(also nothing found using Excavata)	also nothing found using T. vaginalis	(also nothing found using E.gracilis, N.gruberi)			also nothing found using C. merolae, C. paradoxa, E. gracilis	2e-70				also nothing found using Alveolata, E. gracilis	also nothing found using Stramenopiles	4e-14 (4.9e-80), 3e-13 (2.5e-63)	2e-05 (2.8e-60)			2e-06 (1.2e-52), (9.1e-19 result from hmmer)
		Giardia intestinalis		GL50803_12160	GL50803_12160	GL50803_31339 (rb gives REEP4 first)		GL50803_32509	GL50803_11220-t26_1-p1						GL50803_101906 -vacuolar protein sorting-associated protein 4A, GL50803_16795 vacuolar protein sorting-associated protein 4A												Eukaryota, Fornicata, Diplomonadida, Hexamitidae, Giardiinae, Giardia
		Length (aa)		161	161	179		1035	345						453, 519
		e-value	(also nothing found using Gtheta, Excavata proteins as query)	6e-09 (9e-14)	0.002 (9e-14)	3,00E-05 (1.1e-08)		2e-41	1e-19	also nothing found using T. vaginalis	(also nothing found using E.gracilis, N.gruberi)			also nothing found using C. merolae, C. paradoxa, E. gracilis	7E-71, 1e-67				also nothing found using Alveolata, E. gracilis	also nothing found using Stramenopiles	also nothing found using excavata	also nothing found using excavata			(also nothing found using Excavata proteins as query)	(also nothing found using Excavata proteins as query)
		Leishmania major	LmjF.30.2580					LmjF.32.0370							LmjF.15.0500						LmjF.20.1630	LmjF.33.1530, LmjF.33.1520			LmjF.09.1050	same as VAP-A	Eukaryota, Euglenozoa, Kinetoplastida, Trypanosomatidae, Leishmaniinae, Leishmania, Leishmania, Leishmania major species complex
		Length (aa)	197					735							1001						609	181, 207			247
		e-value	5e-10 (8.7e-34)	(also nothing found using Gtheta, Excavata and Cryptophyta proteins as query)	(also nothing found using Gtheta, Excavata and Cryptophyta proteins as query)	(also nothing found using Gtheta, Excavata and Cryptophyta proteins as query)		4e-41	(also nothing found using Excavata)	also nothing found using T. vaginalis	(also nothing found using E.gracilis, N.gruberi)			also nothing found using C. merolae, C. paradoxa, E. gracilis	1e-84				also nothing found using Alveolata, E. gracilis	also nothing found using Stramenopiles	2e-13 (9E-51)	2e-08 (1.1e-57), 0.29 (4.3e-54)			1E-24 (found using Tcruzi)
		Trypanosoma brucei	Tb427.06.3840					Tb427.10.14510							Tb427.03.1440, Tb427.05.1870						Tb427.01.3220	Tb427.10.12190, Tb427.10.12170			Tb427tmp.01.4810	same as VAP-A	Eukaryota, Euglenozoa, Kinetoplastida, Trypanosomatidae, Trypanosoma, Trypanozoon
		Length (aa)	186					854							814, 887						533	212, 227			216
		e-value	8e-07 (4.4e-18)	(also nothing found using Gtheta, Excavata and Cryptophyta proteins as query)	(also nothing found using Gtheta, Excavata and Cryptophyta proteins as query)	(also nothing found using Gtheta, Excavata and Cryptophyta proteins as query)		2e-60	(also nothing found using Excavata)	also nothing found using T. vaginalis	(also nothing found using E.gracilis, N.gruberi)			also nothing found using C. merolae, C. paradoxa, E. gracilis	5E-85, 4e-86				also nothing found using Alveolata, E. gracilis	also nothing found using Stramenopiles	6e-19	4e-04 (2.6e-37), 0.28 (3.9e-26)			2e-06 (7.3e-35)
		Trypanosoma cruzi	Tc00.1047053511517.37					Tc00.1047053511285.50							Tc00.1047053508533.30,Tc00.1047053509437.50						Tc00.1047053508405.20	Tc00.1047053509213.30, Tc00.1047053509213.50			Tc00.1047053510359.330	same as VAP-A	Eukaryota, Euglenozoa, Kinetoplastida, Trypanosomatidae, Trypanosoma, Schizotrypanum
		Length (aa)	186					877							923.877						445	285, 206			234
		e-value	0,008 (1.1e-28)	(also nothing found using Gtheta, Excavata and Cryptophyta proteins as query)	(also nothing found using Gtheta, Excavata and Cryptophyta proteins as query)	(also nothing found using Gtheta, Excavata and Cryptophyta proteins as query)		1e-60	(also nothing found using Excavata)	also nothing found using T. vaginalis	(also nothing found using E.gracilis, N.gruberi)			also nothing found using C. merolae, C. paradoxa, E. gracilis	8E-85,6e-80				also nothing found using Alveolata, E. gracilis	also nothing found using Stramenopiles	3e-14	2e-06 (4.3e-33), 0.002 (1.2e-36)			3e-05 (1.1e-28)
		Euglena gracilis		EG_transcript_32451, EG_transcript_31895	EG_transcript_29625, EG_transcript_37665, EG_transcript_33025, EG_transcript_32451, EG_transcript_58084	EG_transcript_29625, EG_transcript_37665, EG_transcript_33025, EG_transcript_32451 (rb of all proteins give other REEPs first)	EG_transcript_4537 (rb gives atlastin 3,2 first)		EG_transcript_15049		EG_transcript_7524				EG_transcript_5700, EG_transcript_6643, EG_transcript_7224, EG_transcript_8952				EG_transcript_21468		EG_transcript_12104	EG_transcript_36182			EG_transcript_20627, EG_transcript_30735, EG_transcript_16754	same as VAP-A	Eukaryota, Euglenozoa, Euglenida, Euglenales, Euglenaceae, Euglena, Euglena gracilis
		Length (aa)		126, 112	166, 160, 133, 126, 110	166, 160, 133, 126	591		319		539				576, 531,549, 497				240		399	122			280, 196, 258
		e-value	(also nothing found using Gtheta, Excavata proteins as query)	8e-11, 1e-08	1e-09, 7e-08, 3e-06, 2e-04, 0.007	2e-15, 2e-10, 5e-10, 6e-09	2e-63		9e-21	also nothing found using T. vaginalis	9.5e-13			also nothing found using C. merolae, C. paradoxa, E. gracilis	2E-103, 3e-91, 5e-88, 7e-87				2e-06 (8.3e-30)	also nothing found using Stramenopiles	4e-58	2e-04 (3.3e-15)			5e-15, 3e-11, 7e-11
		Naegleria gruberi	jgi|Naegr1|59208|estExt_fgeneshHS_pg.C_530061	jgi|Naegr1|33108|e_gw1.20.91.1	jgi|Naegr1|33108|e_gw1.20.91.1	jgi|Naegr1|33108|e_gw1.20.91.1/ rb gives all REEPs		jgi|Naegr1|2073|gw1.2.153.1			jgi|Naegr1|48521|fgeneshHS_pg.scaffold_19000120				jgi|Naegr1|83257|estExt_fgeneshNG_pm.C_490003, jgi|Naegr1|3410|gw1.5.179.1						jgi|Naegr1|78597|estExt_fgeneshNG_pg.C_80143				jgi|Naegr1|49876|fgeneshHS_pg.scaffold_30000080	same as VAP-A	Eukaryota, Heterolobosea, Schizopyrenida, Vahlkampfiidae, Naegleria
		Length (aa)	309	138	138	139		281			333				231.277						592				370
		e-value	1e-15 (1.4e-57)	1e-29	7e-25	8e-23		8e-73	(also nothing found using Excavata)	also nothing found using T. vaginalis	4.6e-16			also nothing found using C. merolae, C. paradoxa, E. gracilis	1e-74, 7E-96				also nothing found using Alveolata, E. gracilis	also nothing found using Stramenopiles	2e-09 (1.1e-39)	also nothing found using excavata			2e-10 (1E-73)
		Trichomonas vaginalis		TVAG_232140, TVAG_288910, TVAG_183150	TVAG_232140, TVAG_288910, TVAG_183150	TVAG_232140 (closer to REEP5)		TVAG_204380, TVAG_273580, TVAG_100140		TVAG_046160				rna_TVAG_312440-1-p1	TVAG_339190						TVAG_365930				DS113859 | organism=Trichomonas_vaginalis_G3 | version=2014-09-12		Eukaryota, Parabasalia, Trichomonadida, Trichomonadidae, Trichomonas
		Length (aa)		142, 142, 151	142, 142, 151	142		827, 804, 792		98				255	440						331				start: 32161, end: 32358 (cannot get full ORF in this reading frame)
		e-value	(also nothing found using Lmajor protein as query)	2e-21, 3e-16, 1e-14	3e-13, 2e-09, 3e-08	7e-16		8e-84, 1e-77, 9e-74	(also nothing found using Excavata)	8e-05	(also nothing found using E.gracilis, N.gruberi)			1.9e-11	3e-96				also nothing found using Alveolata, E. gracilis	also nothing found using Stramenopiles	2e-27	also nothing found using excavata			0.004
		Monocercomonoides exilis						MONOS_11497/ only the first 388aa align	MONOS_9729						MONOS_15688, MONOS_6812, MONOS_4209 (spastin according to the 2-order criterion)						MONOS_3713						Eukaryota, Oxymonadida, Polymastigidae, Monocercomonoides, Monocercomonoides sp. PA203
		Length (aa)						1663	328						572, 599, 830						991
		e-value	(also nothing found using Gtheta, Excavata proteins as query)	(also nothing found using Gtheta, Excavata and Cryptophyta proteins as query)	(also nothing found using Gtheta, Excavata and Cryptophyta proteins as query)	(also nothing found using Gtheta, Excavata and Cryptophyta proteins as query)		3e-57	7.6e-13	also nothing found using T. vaginalis	(also nothing found using E.gracilis, N.gruberi)			also nothing found using C. merolae, C. paradoxa, E. gracilis	2E-85, 3e-84, 4e-83				also nothing found using Alveolata, E. gracilis	also nothing found using Stramenopiles	5e-27	also nothing found using excavata			(also nothing found using Excavata proteins as query)	(also nothing found using Excavata proteins as query)
