# Supplementary material for: Evolution of factors shaping the endoplasmic reticulum
Source: Traffic. 2022 Aug 17;23(9):462–73. doi: 10.1111/tra.12863 (PMC9804665; doi:10.1111/tra.12863)
Supplement: Supplementary file 10 — Table S6 Detailed results of the comparative genomics analysis for lineages checked with wider species sampling on the EkProt server. [file TRA-23-462-s005.xlsx]

## Sheet: Supplementary Table 6
based on file "EukProt_included_data_sets.v02.2020_06_30.txt" from https://figshare.com/ndownloader/files/23580767			Query	RTNLA, RTNL1B	DP1/REEP5	Lnp1p/lunapark	nucleoporin POM33
****** No hits found ******			Length (aa)	NP_010077, NP_010519	NP_005660	NP_012062	NP_013077
hit found & confirmed by rBLAST			Domains	393, 295	189	278	279
hit found, ambiguous rBLAST result				Reticulon (pfam02453)	TB2_DP1_HVA22 (pfam03134)	zinc_ribbon_10 (cl23974)	UPF0121 (pfam03661)
hit found BUT NOT confirmed by rBLAST
dnrb = "does not reverse BLAST"			Query	RTN1A, RTN2A, RTN3A, RTN4A	REEP1/SPG31	LUNAPARK, LNPK	TMEM33	STIM1
			Length (aa)	NP_066959, NP_005610, NP_006045, NP_065393	NP_075063	NP_001291937	NP_060596	NP_001264890
			Domains	776, 545, 236, 1192	201	494	247	791
				Reticulon (pfam02453)	TB2_DP1_HVA22 (pfam03134)	zinc_ribbon_10 (pfam10058)	UPF0121 (pfam03661)	SAM_STIM1 (cd09573)
				Herpes_ICP4_C super family (cl28033),		PHA03247 super family (cl33720)		SOAR (pfam16533)
	Supergroup_UniEuk	Lineage (for BLAST purposes)	Taxogroup_UniEuk	Reticulons Alveolata, Metamonada, Rhizaria and Stramenopiles	REEP Amoebozoa	Lunapark SAR and Discoba	TMEM33 Cryptista, Glaucophyta, Haptophyta, Metamonada, Rhizaria, Rhodophyta	STIM Alveolata, Amoebozoa, Cryptista, Excavata (Discoba & Metamonada), Glaucophyta, Haptophyta, Rhizaria, Rhodophyta
EP00333_Tetrahymena_thermophila.fasta	Alveolata	Alveolata	Oligohymenophorea	Query= NP_066959.1 --> EP00333_Tetrahymena_thermophila_P018029 (202, fBLAST e-2, rBLAST to human RTN1 with 0.01, dnrb to yeast, only to Tetrahymena "reticulon protein" in general rBLAST) Queries= NP_010519.3 & NP_010077.1 & NP_005610.1 & NP_006045.1 & NP_065393.1 ****** No hits found ******		Queries= NP_012062.1 & NP_001291937.1 ****** No hits found ****** also nothing found with Lapot gusevi & Plasmodiophora brassicae hits		Query= NP_001264890.1 ****** No hits found ******
EP00334_Paramecium_tetraurelia.fasta	Alveolata	Alveolata	Oligohymenophorea	Queries= NP_010519.3 & NP_010077.1 & NP_066959.1 & NP_005610.1 & NP_006045.1 & NP_065393.1 ****** No hits found ****** also nothing found using Tetrahymena thermophila, Protocruzia adherens, Colponemidia sp Colp-10, Colponemidia sp Colp-15 & Colponema vietnamica hits		Queries= NP_012062.1 & NP_001291937.1 ****** No hits found ****** also nothing found with Lapot gusevi & Plasmodiophora brassicae hits		Query= NP_001264890.1 ****** No hits found ******
EP00347_Sterkiella_histriomuscorum.fasta	Alveolata	Alveolata	Spirotrichea	Queries= NP_010519.3 & NP_010077.1 & NP_066959.1 & NP_005610.1 & NP_006045.1 & NP_065393.1 ****** No hits found ****** Query= EP00357_Protocruzia_adherens_P037347 --> EP00347_Sterkiella_histriomuscorum_P015181 (205, fBLAST e-2, dnrb to yeast/human/general)		Queries= NP_012062.1 & NP_001291937.1 ****** No hits found ****** also nothing found with Lapot gusevi & Plasmodiophora brassicae hits		Query= NP_001264890.1 -->EP00347_Sterkiella_histriomuscorum_P005935 (2914, fBLAST e-2, rBLAST to "human platelet endothelial aggregation receptor" with e-15, dnrb to STIM in human or general rBLAST)
EP00357_Protocruzia_adherens.fasta	Alveolata	Alveolata	Protocruzia	Query= NP_065393.1 --> EP00357_Protocruzia_adherens_P037347 (202, fBLAST e-4, rBLAST to human RTN4 with e-6, dnrb to yeast, general rBLAST gives reticulons) & EP00357_Protocruzia_adherens_P037346 (200, fBLAST e-4, rBLAST to human RTN4 with e-6, dnrb to yeast, general rBLAST gives reticulons) & EP00357_Protocruzia_adherens_P024609 (200, fBLAST e-4, rBLAST to human RTN4 with e-6, dnrb to yeast, gen…		Queries= NP_012062.1 & NP_001291937.1 ****** No hits found ****** also nothing found with Lapot gusevi & Plasmodiophora brassicae hits		Query= NP_001264890.1 ****** No hits found ******
EP00365_Plasmodium_falciparum.fasta	Alveolata	Alveolata	coccidiomorphea	Queries= NP_010519.3 & NP_010077.1 & NP_066959.1 & NP_005610.1 & NP_006045.1 & NP_065393.1 ****** No hits found ****** also nothing found using Tetrahymena thermophila, Protocruzia adherens, Colponemidia sp Colp-10, Colponemidia sp Colp-15 & Colponema vietnamica hits		Queries= NP_012062.1 & NP_001291937.1 ****** No hits found ****** also nothing found with Lapot gusevi & Plasmodiophora brassicae hits		Query= NP_001264890.1 -->EP00365_Plasmodium_falciparum_P002385 (3130, fBLAST e-2, dnrb to anything in human, general rBLAST gives "reticulocyte binding protein")
EP00375_Theileria_parva.fasta	Alveolata	Alveolata	coccidiomorphea	Queries= NP_010519.3 & NP_010077.1 & NP_066959.1 & NP_005610.1 & NP_006045.1 & NP_065393.1 ****** No hits found ****** also nothing found using Tetrahymena thermophila, Protocruzia adherens, Colponemidia sp Colp-10, Colponemidia sp Colp-15 & Colponema vietnamica hits		Queries= NP_012062.1 & NP_001291937.1 ****** No hits found ****** also nothing found with Lapot gusevi & Plasmodiophora brassicae hits		Query= NP_001264890.1 ****** No hits found ******
EP00379_Toxoplasma_gondii.fasta	Alveolata	Alveolata	coccidiomorphea	Queries= NP_010519.3 & NP_010077.1 & NP_066959.1 & NP_005610.1 & NP_006045.1 & NP_065393.1 ****** No hits found ****** Query= EP00742_Colponemidia_sp_Colp-10_P000312 --> EP00379_Toxoplasma_gondii_P001233 (196, fBLAST e-5, rBLAST to human RTN4 with 0.001, dnrb to yeast, general rBLAST gives reticulons)		Queries= NP_012062.1 & NP_001291937.1 ****** No hits found ****** also nothing found with Lapot gusevi & Plasmodiophora brassicae hits		Query= NP_001264890.1 ****** No hits found ******
EP00381_Gregarina_niphandrodes.fasta	Alveolata	Alveolata	gregarinomorphea	Queries= NP_010519.3 & NP_010077.1 & NP_066959.1 & NP_005610.1 & NP_006045.1 & NP_065393.1 ****** No hits found ****** also nothing found using Tetrahymena thermophila, Protocruzia adherens, Colponemidia sp Colp-10, Colponemidia sp Colp-15 & Colponema vietnamica hits		Queries= NP_012062.1 & NP_001291937.1 ****** No hits found ****** also nothing found with Lapot gusevi & Plasmodiophora brassicae hits		Query= NP_001264890.1 ****** No hits found ******
EP00384_Cryptosporidium_muris.fasta	Alveolata	Alveolata	other_Apicomplexa	Queries= NP_010519.3 & NP_010077.1 & NP_066959.1 & NP_005610.1 & NP_006045.1 & NP_065393.1 ****** No hits found ****** also nothing found using Tetrahymena thermophila, Protocruzia adherens, Colponemidia sp Colp-10, Colponemidia sp Colp-15 & Colponema vietnamica hits		Queries= NP_012062.1 & NP_001291937.1 ****** No hits found ****** also nothing found with Lapot gusevi & Plasmodiophora brassicae hits		Query= NP_001264890.1 ****** No hits found ******
EP00390_Vitrella_brassicaformis.fasta	Alveolata	Alveolata	Colpodellida	Queries= NP_010519.3 & NP_010077.1 & NP_066959.1 & NP_005610.1 & NP_006045.1 & NP_065393.1 ****** No hits found ****** Query= EP00742_Colponemidia_sp_Colp-10_P000312 --> EP00390_Vitrella_brassicaformis_P012047 (180, fBLAST e-6, dnrb to human/yeast, general rBLAST gives apicomplexan "reticulons")		Queries= NP_012062.1 & NP_001291937.1 ****** No hits found ****** also nothing found with Lapot gusevi & Plasmodiophora brassicae hits		Query= NP_001264890.1 ****** No hits found ******
EP00397_Hematodinium_sp_SG-2012.fasta	Alveolata	Alveolata	MALV-IV	Queries= NP_010519.3 & NP_010077.1 & NP_066959.1 & NP_005610.1 & NP_006045.1 & NP_065393.1 ****** No hits found ****** also nothing found using Tetrahymena thermophila, Protocruzia adherens, Colponemidia sp Colp-10, Colponemidia sp Colp-15 & Colponema vietnamica hits		Queries= NP_012062.1 & NP_001291937.1 ****** No hits found ****** also nothing found with Lapot gusevi & Plasmodiophora brassicae hits		Query= NP_001264890.1 ****** No hits found ******
EP00439_Symbiodinium_sp_Y106.fasta	Alveolata	Alveolata	Dinophyceae	Queries= NP_010519.3 & NP_010077.1 & NP_066959.1 & NP_005610.1 & NP_006045.1 & NP_065393.1 ****** No hits found ****** Query= EP00333_Tetrahymena_thermophila_P018029 --> EP00439_Symbiodinium_sp_Y106_P019443 (217, fBLAST e-2, dnrb to yeast/human, general rBLAST gives apicomplexan "reticulons")		Queries= NP_012062.1 & NP_001291937.1 ****** No hits found ****** also nothing found with Lapot gusevi & Plasmodiophora brassicae hits		Query= NP_001264890.1 ****** No hits found ******
EP00451_Oxyrrhis_marina.fasta	Alveolata	Alveolata	other_dinozoans	Queries= NP_010519.3 & NP_010077.1 & NP_066959.1 & NP_005610.1 & NP_006045.1 & NP_065393.1 ****** No hits found ****** Query= EP00742_Colponemidia_sp_Colp-10_P000312 --> EP00451_Oxyrrhis_marina_P041970 (216, fBLAST e-4, dnrb to human/yeast, general rBLAST gives apicomplexan "reticulons") Query= EP00744_Colponema_vietnamica_P001929 --> EP00451_Oxyrrhis_marina_P040411 (343, fBALST e-7, rBLAST to hu…		Queries= NP_012062.1 & NP_001291937.1 ****** No hits found ****** also nothing found with Lapot gusevi & Plasmodiophora brassicae hits		Query= NP_001264890.1 ****** No hits found ******
EP00454_Perkinsus_marinus.fasta	Alveolata	Alveolata	Perkinsea	Queries= NP_010519.3 & NP_010077.1 & NP_066959.1 & NP_005610.1 & NP_006045.1 & NP_065393.1 ****** No hits found ****** also nothing found using Tetrahymena thermophila, Protocruzia adherens, Colponemidia sp Colp-10, Colponemidia sp Colp-15 & Colponema vietnamica hits		Queries= NP_012062.1 & NP_001291937.1 ****** No hits found ****** also nothing found with Lapot gusevi & Plasmodiophora brassicae hits		Query= NP_001264890.1 ****** No hits found ******
EP00742_Colponemidia_sp_Colp-10.fasta	Alveolata	Alveolata	colponemids	Queries= NP_010519.3 & NP_066959.1 & NP_005610.1 & NP_006045.1 & NP_065393.1 --> EP00742_Colponemidia_sp_Colp-10_P000312 (230, fBLAST e-3, e-12, e-9, e-9, e-9, rBLAST to human RTN4 with e-12, yeast Rtn1p with e-5, general rBLAST gives reticulons) Query= NP_010077.1 ****** No hits found ******		Queries= NP_012062.1 & NP_001291937.1 ****** No hits found ****** also nothing found with Lapot gusevi & Plasmodiophora brassicae hits		Query= NP_001264890.1 ****** No hits found ******
EP00743_Colponemidia_sp_Colp-15.fasta	Alveolata	Alveolata	colponemids	Queries= NP_010519.3 & NP_066959.1 & NP_005610.1 & NP_006045.1 & NP_065393.1 --> EP00743_Colponemidia_sp_Colp-15_P000585 (201, fBLAST e-2, e-12, e-8, e-9, e-7, rBLAST to human RTN4 with e-12, yeast Rtn1p with e-4, general rBLAST gives reticulons) Query= NP_010077.1 ****** No hits found ******		Queries= NP_012062.1 & NP_001291937.1 ****** No hits found ****** also nothing found with Lapot gusevi & Plasmodiophora brassicae hits		Query= NP_001264890.1 ****** No hits found ******
EP00744_Colponema_vietnamica.fasta	Alveolata	Alveolata	colponemids	Queries= NP_010519.3 & NP_066959.1 & NP_005610.1 & NP_006045.1 & NP_065393.1 --> EP00744_Colponema_vietnamica_P001929 (214, fBLAST e-6, e-11, e-8, e-7, e-7, rBLAST to human RTN1 with e-8, yeast Rtn1p with e-7, general rBLAST gives reticulons) & EP00744_Colponema_vietnamica_P041097 (188, fBLAST --, e-4, --, --, e-7, rBLAST to human RTN4 with e-8, dnrb to yeast, general rBLAST gives reticulons) Que…		Queries= NP_012062.1 & NP_001291937.1 ****** No hits found ****** also nothing found with Lapot gusevi & Plasmodiophora brassicae hits		Query= NP_001264890.1 ****** No hits found ******
EP00820_Chromera_velia.fasta	Alveolata	Alveolata	myzozoa	Queries= NP_010519.3 & NP_010077.1 & NP_066959.1 & NP_005610.1 & NP_006045.1 & NP_065393.1 ****** No hits found ****** Query= EP00744_Colponema_vietnamica_P041097 --> EP00820_Chromera_velia_P000344 (175, fBLAST e-2, dnrb to human/yeast, general rBLAST gives apicomplexan "reticulons")		Queries= NP_012062.1 & NP_001291937.1 ****** No hits found ****** also nothing found with Lapot gusevi & Plasmodiophora brassicae hits		Query= NP_001264890.1 ****** No hits found ******
EP00989_Cryptosporidium_parvum.fasta	Alveolata	Alveolata	Apicomplexa	Queries= NP_010519.3 & NP_010077.1 & NP_066959.1 & NP_005610.1 & NP_006045.1 & NP_065393.1 ****** No hits found ****** also nothing found using Tetrahymena thermophila, Protocruzia adherens, Colponemidia sp Colp-10, Colponemidia sp Colp-15 & Colponema vietnamica hits		Queries= NP_012062.1 & NP_001291937.1 ****** No hits found ****** also nothing found with Lapot gusevi & Plasmodiophora brassicae hits		Query= NP_001264890.1 ****** No hits found ******
EP00005_Dracoamoeba_jomungandri.fasta	Amoebozoa	Amoebozoa	Acanthopodida		Queries= NP_005660.4 & NP_075063.1 --> EP00005_Dracoamoeba_jomungandri_P003392 (185, fBLAST e-27 & e-14, rBLAST e-20 to human REEP5/e-7 to human REEP1/e-14 to yeast Yop1p)	Queries= NP_001291937.1 & DDB_G0289961 (XP_635984) --> EP00005_Dracoamoeba_jomungandri_P001384 (415, fBLAST e-17, e-7, rBLAST to human Lunapark with e-12, dnrb to yeast, general rBLAST gives Lunapark) Query= NP_012062.1 ****** No hits found ******		Query= NP_001264890.1 ****** No hits found ****** also nothing found with Creolimax fragrantissima hit
EP00006_Acanthamoeba_castellanii.fasta	Amoebozoa	Amoebozoa	Acanthopodida		Queries= NP_005660.4 & NP_075063.1 ****** No hits found ****** Query= EP00027_Filamoeba_sp_ATCC50430_P003627 -->EP00006_Acanthamoeba_castellanii_P009467 (1000, fBLAST e-3, rBLAST to human N-alpha-acetyltransferase 25 NatB, dnrb to yeast)	Queries= NP_012062.1 & NP_001291937.1 & DDB_G0289961 (XP_635984) ****** No hits found ******		Query= NP_001264890.1 ****** No hits found ****** also nothing found with Creolimax fragrantissima hit
EP00015_Entamoeba_histolytica.fasta	Amoebozoa	Amoebozoa	Entamoeba		Queries= NP_005660.4 & NP_075063.1 ****** No hits found ****** also nothing found with the other Amoebozoa hits	Queries= NP_012062.1 & NP_001291937.1 & DDB_G0289961 (XP_635984) ****** No hits found ******		Query= NP_001264890.1 ****** No hits found ****** also nothing found with Creolimax fragrantissima hit
EP00023_Dictyostelium_discoideum.fasta	Amoebozoa	Amoebozoa	Dictyostelia		Queries= NP_005660.4 & NP_075063.1 ****** No hits found ****** also nothing found with the other Amoebozoa hits	Query= NP_001291937.1 --> EP00023_Dictyostelium_discoideum_P002534-XP_635984.1 (452, fBLAST e-7, rBLAST to human Lunapark with e-7, yeast Lnp1p with 0.004, general rBLAST gives Lunapark) Query= NP_012062.1 ****** No hits found ******		Query= NP_001264890.1 ****** No hits found ****** also nothing found with Creolimax fragrantissima hit
EP00027_Filamoeba_sp_ATCC50430.fasta	Amoebozoa	Amoebozoa	Variosea		Queries= NP_005660.4 & NP_075063.1 --> EP00027_Filamoeba_sp_ATCC50430_P008903 (154, fBLAST e-28 & e-20, rBLAST e-28 to human REEP5/ e-21 to human REEP1/e-15 to yeast Yop1p) & EP00027_Filamoeba_sp_ATCC50430_P003627 (333 aa, fBLAST e-11 & e-13, rBLAST e-12 to human REEP1/ e-10 to human REEP5, dnrb to yeast)	Query= NP_012062.1 --> EP00027_Filamoeba_sp_ATCC50430_P009059 (1181, fBLAST e-2, rBLAST to human "polyamine-transporting ATPase" with 0.0, yeast "putative acid anhydride hydrolase" with e-180, general rBLAST gives "cation-transporting ATPase") & EP00027_Filamoeba_sp_ATCC50430_P013780 (1189, fBLAST e-2, rBLAST to human "polyamine-transporting ATPase" with 0.0, yeast "putative acid anhydride hydrol…		Query= NP_001264890.1 -->EP00027_Filamoeba_sp_ATCC50430_P001120 (263, fBLAST e-3, rBLAST to human caskin with e-4, SAMHD1 with 0.001, STIM1 with 0.002 & GTPase GAPs with e-15 in general rBLAST) & P00027_Filamoeba_sp_ATCC50430_P003462 (264, fBLAST e-2, rBLAST to human "diacylglycerol kinase delta" with 0.001 & GTPase GAPs with e-5 in general rBLAST) nothing found with Creolimax fragrantissima hit
EP00029_Vermamoeba_vermiformis.fasta	Amoebozoa	Amoebozoa	Echinamoebidia		Queries= NP_005660.4 & NP_075063.1 --> EP00029_Vermamoeba_vermiformis_P006728 (276, fBLAST e-11 & e-17, rBLAST e-17 to human REEP1, dnrb to human REEP5, dnrb to yeast)	Queries= NP_012062.1 & NP_001291937.1 --> EP00029_Vermamoeba_vermiformis_P004997 (352, fBLAST e-4, e-22, rBLAST to human Lunapark with e-13, dnrb to yeast, general rBLAST gives Lunapark) Query= DDB_G0289961 (XP_635984) ****** No hits found ******		Query= NP_001264890.1 ****** No hits found ****** also nothing found with Creolimax fragrantissima hit
EP00727_Mastigamoeba_balamuthi.fasta	Amoebozoa	Amoebozoa	Mastigamoebida		Queries= NP_005660.4 & NP_075063.1 ****** No hits found ****** also nothing found with the other Amoebozoa hits	Queries= NP_012062.1 & NP_001291937.1 & DDB_G0289961 (XP_635984) ****** No hits found ******		Query= NP_001264890.1 ****** No hits found ****** also nothing found with Creolimax fragrantissima hit
EP01124_Arcella_intermedia.fasta	Amoebozoa	Amoebozoa			Queries= NP_005660.4 & NP_075063.1 --> EP01124_Arcella_intermedia_P018092 (126, fBLAST e-26 & e-22, rBLAST e-22 to human REEP1/e-22 to human REEP5/e-19 to yeast Yop1p) & EP01124_Arcella_intermedia_P000050 (106, fBLAST e-14 & e-8, rBLAST e-15 to human REEP5/e-9 to human REEP1/e-9 to yeast Yop1p)	Queries= NP_012062.1 & NP_001291937.1 & DDB_G0289961 (XP_635984) ****** No hits found ******		Query= NP_001264890.1 ****** No hits found ****** also nothing found with Creolimax fragrantissima hit
EP01126_Amoeba_proteus.fasta	Amoebozoa	Amoebozoa			Queries= NP_005660.4 & NP_075063.1 --> EP01126_Amoeba_proteus_P012561 (277, fBLAST e-3 & e-4, rBLAST e-4 to human REEP1/dnrb to human REEP5/dnrb to yeast) & P01126_Amoeba_proteus_P067267 (147, fBLAST -- & e-2, dnrb to human or yeast)	Queries= NP_012062.1 & NP_001291937.1 & DDB_G0289961 (XP_635984) ****** No hits found ******		Query= NP_001264890.1 -->EP01126_Amoeba_proteus_P040241 (868, fBLAST e-6, dnrb to anything againast human & general rBLAST) nothing found with Creolimax fragrantissima hit
EP01134_Creolimax_fragrantissima.fasta	Amoebozoa	Amoebozoa	Opisthokonta (https://elifesciences.org/articles/08904#fig1)		Queries= NP_005660.4 & NP_075063.1 --> EP01134_Creolimax_fragrantissima_P000133 (169, fBLAST e-27 & e-16, rBLAST e-20 to human REEP5/e-13 to human REEP1/e-17 to yeast Yop1p) & EP01134_Creolimax_fragrantissima_P002031 (327, fBLAST e-12 & e-24, rBLAST e-23 to human REEP1/e-12 to human REEP5, dnrb to yeast) & EP01134_Creolimax_fragrantissima_P000951 (976, fBLAST -- & e-2, rBLAST 0.001 to human REEP3…	Queries= NP_012062.1 & NP_001291937.1 & DDB_G0289961 (XP_635984) ****** No hits found ******		Query= NP_001264890.1 -->EP01134_Creolimax_fragrantissima_P001191 (536, fBLAST e-6, rBLAST to human STIM2 with e-11 & to human STIM1 with e-10 & to STIM in general rBLAST)
EP00164_Ancoracysta_twista.fasta	Ancoracysta	Ancoracysta	Ancoracysta
EP00161_Ancyromonas_sigmoides.fasta	Ancyromonadida	Ancyromonadida	Ancyromonadida
EP00162_Nutomonas_longa.fasta	Ancyromonadida	Ancyromonadida	Ancyromonadida
EP00163_Fabomonas_tropica.fasta	Ancyromonadida	Ancyromonadida	Ancyromonadida
EP00030_Apusomonadida_sp_AF-17.fasta	Apusomonadida	Apusomonadida	Apusomonadida
EP00031_Thecamonas_trahens.fasta	Apusomonadida	Apusomonadida	Apusomonadida
EP00033_Pygsuia_biforma.fasta	Breviatea	Breviatea	Breviatea
EP01086_Lenisia_limosa.fasta	Breviatea	Breviatea
EP00298_Acanthocystis_sp_HF-20.fasta	Centroplasthelida	Centroplasthelida	Centroplasthelida
EP00299_Pterocystis_sp_00344.fasta	Centroplasthelida	Centroplasthelida	Centroplasthelida
EP00300_Choanocystis_sp_HF-7.fasta	Centroplasthelida	Centroplasthelida	Centroplasthelida
EP00301_Raphidiophrys_heterophryoidea.fasta	Centroplasthelida	Centroplasthelida	Centroplasthelida
EP00198_Chlamydomonas_reinhardtii.fasta	Chloroplastida	Chloroplastida	Chlorophyceae
EP00202_Volvox_carteri.fasta	Chloroplastida	Chloroplastida	Chlorophyceae
EP00203_Chlorella_variabilis.fasta	Chloroplastida	Chloroplastida	Trebouxiophyceae
EP00224_Ostreococcus_tauri.fasta	Chloroplastida	Chloroplastida	Mamiellophyceae
EP00231_Micromonas_pusilla.fasta	Chloroplastida	Chloroplastida	Mamiellophyceae
EP00232_Nephroselmis_pyriformis.fasta	Chloroplastida	Chloroplastida	Nephroselmidophyceae
EP00245_Coleochaete_scutata.fasta	Chloroplastida	Chloroplastida	Coleochaetophyceae
EP00247_Physcomitrium_patens.fasta	Chloroplastida	Chloroplastida	basal_embryophytes
EP00248_Marchantia_polymorpha.fasta	Chloroplastida	Chloroplastida	basal_embryophytes
EP00254_Amborella_trichopoda.fasta	Chloroplastida	Chloroplastida	Spermatophyta
EP00258_Populus_trichocarpa.fasta	Chloroplastida	Chloroplastida	Spermatophyta
EP00260_Arabidopsis_thaliana.fasta	Chloroplastida	Chloroplastida	Spermatophyta
EP00269_Selaginella_moellendorffii.fasta	Chloroplastida	Chloroplastida	basal_embryophytes
EP00793_Prasinoderma_coloniale.fasta	Chloroplastida	Chloroplastida	Chlorophyta
EP00895_Klebsormidium_nitens.fasta	Chloroplastida	Chloroplastida	Streptophyta
EP00958_Prasinococcus_capsulatus.fasta	Chloroplastida	Chloroplastida	Chlorophyta
EP00040_Diaphanoeca_grandis.fasta	Choanoflagellata	Choanoflagellata	Acanthoecida
EP00042_Codosiga_hollandica.fasta	Choanoflagellata	Choanoflagellata	Craspedida
EP00044_Salpingoeca_rosetta.fasta	Choanoflagellata	Choanoflagellata	Craspedida
EP00046_Monosiga_brevicollis.fasta	Choanoflagellata	Choanoflagellata	Craspedida
EP00050_Salpingoeca_kvevrii.fasta	Choanoflagellata	Choanoflagellata	Craspedida
EP00054_Salpingoeca_dolichothecata.fasta	Choanoflagellata	Choanoflagellata	Craspedida
EP00002_Diphylleia_rotans.fasta	Collodictyonidae	Collodictyonidae	Collodictyonidae
EP00277_Geminigera_cryophila.fasta	Cryptophyceae	Cryptista	Cryptomonadales				Query= NP_013077.1 -->EP00277_Geminigera_cryophila_P017186 (390, fBLAST e-2, rBLAST to human "stress-induced-phosphoprotein" with e-15, yeast Hsp90 with e-22, Hsp in general rBLAST) Query= NP_060596.2 ****** No hits found ******	Query= NP_001264890.1 ****** No hits found ****** also nothing found with Palpitomonas bilix hits
EP00279_Guillardia_theta.fasta	Cryptophyceae	Cryptista	Cryptomonadales				Queries= NP_060596.2 & NP_013077.1 ****** No hits found ******	Query= NP_001264890.1 ****** No hits found ****** also nothing found with Palpitomonas bilix hits
EP00290_Baffinella_frigidus.fasta	Cryptophyceae	Cryptista	Cryptomonadales				Queries= NP_060596.2 & NP_013077.1 ****** No hits found ******	Query= NP_001264890.1 -->EP00290_Baffinella_frigidus_P030226 (90, fBLAST e-2, rBLAST to human "sterile alpha motif domain-containing protein 15" with e-6, human STIM2 with e-4, human STIM1 with 0.002 & to "sterile alpha motif domain-containing protein 15" & kazrin in general rBLAST)
EP00291_Cryptomonas_curvata.fasta	Cryptophyceae	Cryptista	Cryptomonadales				Queries= NP_060596.2 & NP_013077.1 ****** No hits found ******	Query= NP_001264890.1 ****** No hits found ****** also nothing found with Palpitomonas bilix hits
EP00294_Goniomonas_avonlea.fasta	Cryptophyceae	Cryptista	basal_cryptophytes				Queries= NP_060596.2 & NP_013077.1 -->EP00294_Goniomonas_avonlea_P010796 (394, fBLAST e-4, e-3, rBLAST to human "stress-induced-phosphoprotein" with e-18, yeast Hsp90 with e-19 & POM33 with e-4, Hsp in general rBLAST)	Query= NP_001264890.1 -->EP00294_Goniomonas_avonlea_P004114 (259, fBLAST e-3, rBLAST to human "kinesin-like protein KIF14" with e-11 & also in general rBLAST, dnrb to STIM1)
EP00295_Goniomonas_pacifica.fasta	Cryptophyceae	Cryptista	basal_cryptophytes				Queries= NP_060596.2 & NP_013077.1 -->EP00295_Goniomonas_pacifica_P024433 (401, fBLAST e-8, e-4, rBLAST to human "stress-induced-phosphoprotein" with e-11, yeast Hsp90 with e-18 & POM33 with e-5, Hsp in general rBLAST)	Query= NP_001264890.1 -->EP00295_Goniomonas_pacifica_P022209 (62, fBLAST e-3, rBLAST to human STIM1 with e-5 very short sequence… & to "sterile alpha motif domain-containing protein 15" in general rBLAST)
EP00297_Palpitomonas_bilix.fasta	Palpitomonas	Cryptista	Palpitomonas				Queries= NP_060596.2 & NP_013077.1 ****** No hits found ******	Query= NP_001264890.1 -->EP00297_Palpitomonas_bilix_P007738 (487, fBLAST e-2, rBLAST to human STIM2 with e-8 & to STIM2 in general rBLAST) & EP00297_Palpitomonas_bilix_P007689 (487, fBLAST e-2, rBLAST to human STIM2 with e-8 & to STIM2 in general rBLAST)
EP00667_Euglena_gracilis.fasta	Euglenozoa	Discoba	Euglenophycidae			Queries= NP_012062.1 & NP_001291937.1 ****** No hits found ****** also nothing found with Pharyngomonas kirbyi, Stygiella incarcerata & Percolomonas hits		Query= NP_001264890.1 ****** No hits found ******
EP00668_Euglena_longa.fasta	Euglenozoa	Discoba	Euglenophycidae			Queries= NP_012062.1 & NP_001291937.1 ****** No hits found ****** also nothing found with Pharyngomonas kirbyi, Stygiella incarcerata & Percolomonas hits		Query= NP_001264890.1 ****** No hits found ******
EP00671_Bodo_saltans.fasta	Euglenozoa	Discoba	other_kinetoplasts			Queries= NP_012062.1 & NP_001291937.1 ****** No hits found ****** also nothing found with Pharyngomonas kirbyi, Stygiella incarcerata & Percolomonas hits		Query= NP_001264890.1 ****** No hits found ******
EP00672_Neobodo_designis.fasta	Euglenozoa	Discoba	other_kinetoplasts			Queries= NP_012062.1 & NP_001291937.1 ****** No hits found ****** also nothing found with Pharyngomonas kirbyi, Stygiella incarcerata & Percolomonas hits		Query= NP_001264890.1 ****** No hits found ******
EP00674_Leishmania_major.fasta	Euglenozoa	Discoba	Trypanosomatida			Queries= NP_012062.1 & NP_001291937.1 ****** No hits found ****** also nothing found with Pharyngomonas kirbyi, Stygiella incarcerata & Percolomonas hits		Query= NP_001264890.1 ****** No hits found ******
EP00681_Trypanosoma_brucei.fasta	Euglenozoa	Discoba	Trypanosomatida			Queries= NP_012062.1 & NP_001291937.1 ****** No hits found ****** also nothing found with Pharyngomonas kirbyi, Stygiella incarcerata & Percolomonas hits		Query= NP_001264890.1 ****** No hits found ******
EP00682_Trypanosoma_cruzi.fasta	Euglenozoa	Discoba	Trypanosomatida			Queries= NP_012062.1 & NP_001291937.1 ****** No hits found ****** also nothing found with Pharyngomonas kirbyi, Stygiella incarcerata & Percolomonas hits		Query= NP_001264890.1 ****** No hits found ******
EP00686_Naegleria_gruberi.fasta	Heterolobosea	Discoba	Heterolobosea			Queries= NP_012062.1 & NP_001291937.1 ****** No hits found ****** also nothing found with Pharyngomonas kirbyi, Stygiella incarcerata & Percolomonas hits		Query= NP_001264890.1 ****** No hits found ******
EP00754_Rhynchopus_humris.fasta	Euglenozoa	Discoba	Diplonemea			Query= NP_012062.1 Lnp1p ****** No hits found ****** Query= NP_001291937.1 --> EP00754_Rhynchopus_humris_P027877 (1560, fBLAST 0.01, dnrb to human/yeast/general)		Query= NP_001264890.1 ****** No hits found ******
EP00755_Sulcionema_specki.fasta	Euglenozoa	Discoba	Diplonemea			Queries= NP_012062.1 & NP_001291937.1 ****** No hits found ****** also nothing found with Pharyngomonas kirbyi, Stygiella incarcerata & Percolomonas hits		Query= NP_001264890.1 -->EP00755_Sulcionema_specki_P005404 (2.2kaa, fBLAST e-3, rBLAST to human Daple with e-4, nothing in general rBLAST)
EP00756_Hemistasia_phaeocysticola.fasta	Euglenozoa	Discoba	Diplonemea			Queries= NP_012062.1 & NP_001291937.1 ****** No hits found ****** also nothing found with Pharyngomonas kirbyi, Stygiella incarcerata & Percolomonas hits		Query= NP_001264890.1 ****** No hits found ******
EP00761_Pharyngomonas_kirbyi.fasta	Heterolobosea	Discoba	Heterolobosea			Query= NP_001291937.1 -->EP00761_Pharyngomonas_kirbyi_P014863 (165aa, fBLAST e-8, rBLAST to human lunapark with e-9, coincides with pfam10058: zinc_ribbon_10 domain, dnrb to yeast, general rBLAST gives lunapark) Query= NP_012062.1 ****** No hits found ******		Query= NP_001264890.1 ****** No hits found ******
EP00762_Andalucia_godoyi.fasta	Jakobida	Discoba	Jakobida			Queries= NP_012062.1 & NP_001291937.1 ****** No hits found ****** also nothing found with Pharyngomonas kirbyi, Stygiella incarcerata & Percolomonas hits		Query= NP_001264890.1 ****** No hits found ******
EP00818_Percolomonas_sp_WS.fasta	Heterolobosea	Discoba	Discoba			Query= NP_001291937.1 --> EP00818_Percolomonas_sp_WS_P001939 (499, fBLAST e-4, rBLAST to human lunapark with e-5, dnrb to yeast, general rBLAST gives lunapark) Query= NP_012062.1 ****** No hits found ******		Query= NP_001264890.1 ****** No hits found ******
EP01012_Entosiphon_sulcatum.fasta	Heterolobosea	Discoba	Discoba			Queries= NP_012062.1 & NP_001291937.1 ****** No hits found ****** also nothing found with Pharyngomonas kirbyi, Stygiella incarcerata & Percolomonas hits		Query= NP_001264890.1 ****** No hits found ******
EP01028_Stygiella_incarcerata.fasta	Jakobida	Discoba	Discoba			Query= NP_001291937.1 --> EP01028_Stygiella_incarcerata_P007182 (380, fBLAST e-7, rBLAST to human lunapark with e-6, dnrb to yeast, general rBLAST gives lunapark) & EP01028_Stygiella_incarcerata_P007181 (380, fBLAST e-7, rBLAST to human lunapark with e-6, dnrb to yeast, general rBLAST gives lunapark) Query= NP_012062.1 ****** No hits found ******		Query= NP_001264890.1 ****** No hits found ******
EP01080_Neovahlkampfia_damariscottae.fasta	Heterolobosea	Discoba	Discoba			Queries= NP_012062.1 & NP_001291937.1 ****** No hits found ****** also nothing found with Pharyngomonas kirbyi, Stygiella incarcerata & Percolomonas hits		Query= NP_001264890.1 ****** No hits found ******
EP00120_Capsaspora_owczarzaki.fasta	Filasterea	Filasterea	Filasterea
EP00129_Allomyces_macrogynus.fasta	Fungi	Fungi	Blastocladiomycota
EP00130_Batrachochytrium_dendrobatidis.fasta	Fungi	Fungi	Chytridiomycota
EP00134_Neurospora_crassa.fasta	Fungi	Fungi	Ascomycota
EP00135_Aspergillus_nidulans.fasta	Fungi	Fungi	Ascomycota
EP00141_Yarrowia_lipolytica.fasta	Fungi	Fungi	Ascomycota
EP00144_Saccharomyces_cerevisiae.fasta	Fungi	Fungi	Ascomycota
EP00145_Schizosaccharomyces_pombe.fasta	Fungi	Fungi	Ascomycota
EP00149_Cryptococcus_neoformans.fasta	Fungi	Fungi	Basidiomycota
EP00150_Ustilago_maydis.fasta	Fungi	Fungi	Basidiomycota
EP00151_Rhizophagus_irregularis.fasta	Fungi	Fungi	Mucoromycota
EP00152_Rhizopus_delemar.fasta	Fungi	Fungi	Mucoromycota
EP00154_Conidiobolus_coronatus.fasta	Fungi	Fungi	Zoopagomycota
EP00157_Rozella_allomycis.fasta	Fungi	Fungi	Rozellida
EP00158_Paraphelidium_tribonemae.fasta	Fungi	Fungi	Aphelidea
EP00276_Gloeochaete_wittrockiana.fasta	Glaucophyta	Glaucophyta	Glaucophyta				Queries= NP_060596.2 & NP_013077.1 -->EP00276_Gloeochaete_wittrockiana_P003137 (339, fBLAST e-6, e-8, rBLAST to human TMEM33 with e-6 & yeast POM33 with e-9, general rBLAST gives "TMEM33")	Query= NP_001264890.1 ****** No hits found ******
EP00741_Cyanophora_paradoxa.fasta	Glaucophyta	Glaucophyta	Glaucophyta				Query= NP_060596.2 -->EP00741_Cyanophora_paradoxa_P004240 (373, fBLAST e-4, dnrb to human/yeast, general rBLAST gives Drosophila "TMEM33") Query= NP_013077.1 ****** No hits found ******	Query= NP_001264890.1 ****** No hits found ******
EP00302_Diacronema_sp_CCMP2436.fasta	Haptophyta	Haptophyta	basal_haptophytes				Queries= NP_060596.2 & NP_013077.1 ****** No hits found ****** also nothing found with Gloeochaete wittrockiana & Cyanophora paradoxa hits	Query= NP_001264890.1 -->EP00302_Diacronema_sp_CCMP2436_P004891 (692, fBLAST e-6, rBLAST to human titin with e-5 then to STIM1 with e-4, also to Selaginella moellendorffii "STIM1" with e-22) & EP00302_Diacronema_sp_CCMP2436_P044536 (373, fBLAST e-6, rBLAST to human titin with e-5 then to STIM1 with 0.005, also to Selaginella moellendorffii "STIM1" with e-19) & EP00302_Diacronema_sp_CCMP2436_P0412…
EP00314_Emiliania_huxleyi.fasta	Haptophyta	Haptophyta	Prymnesiophyceae				Queries= NP_060596.2 & NP_013077.1 ****** No hits found ****** also nothing found with Gloeochaete wittrockiana & Cyanophora paradoxa hits	Query= NP_001264890.1 ****** No hits found ******
EP00315_Gephyrocapsa_oceanica.fasta	Haptophyta	Haptophyta	Prymnesiophyceae				Queries= NP_060596.2 & NP_013077.1 ****** No hits found ****** also nothing found with Gloeochaete wittrockiana & Cyanophora paradoxa hits	Query= NP_001264890.1 ****** No hits found ******
EP00320_Phaeocystis_rex.fasta	Haptophyta	Haptophyta	Prymnesiophyceae				Queries= NP_060596.2 & NP_013077.1 ****** No hits found ****** also nothing found with Gloeochaete wittrockiana & Cyanophora paradoxa hits	Query= NP_001264890.1 ****** No hits found ******
EP00323_Chrysochromulina_tobinii.fasta	Haptophyta	Haptophyta	Prymnesiophyceae				Queries= NP_060596.2 & NP_013077.1 ****** No hits found ****** also nothing found with Gloeochaete wittrockiana & Cyanophora paradoxa hits	Query= NP_001264890.1 ****** No hits found ******
EP00327_Prymnesium_parvum.fasta	Haptophyta	Haptophyta	Prymnesiophyceae				Queries= NP_060596.2 & NP_013077.1 ****** No hits found ****** also nothing found with Gloeochaete wittrockiana & Cyanophora paradoxa hits	Query= NP_001264890.1 ****** No hits found ******
EP00696_Hemimastix_kukwesjijk.fasta	Hemimastigophora	Hemimastigophora	Hemimastigophora
EP00697_Spironema_sp_BW2.fasta	Hemimastigophora	Hemimastigophora	Hemimastigophora
EP00123_Amoebidium_parasiticum.fasta	Ichthyosporea	Ichthyosporea	Ichthyophonida
EP00124_Ichthyophonus_hoferi.fasta	Ichthyosporea	Ichthyosporea	Ichthyophonida
EP00125_Sphaeroforma_arctica.fasta	Ichthyosporea	Ichthyosporea	Ichthyophonida
EP00126_Sphaerothecum_destruens.fasta	Ichthyosporea	Ichthyosporea	Rhinosporidaceae
EP00698_Gefionella_okellyi.fasta	Malawimonadidae	Malawimonadidae	Malawimonadidae
EP00003_Mantamonas_plastica.fasta	Mantamonas	Mantamonas	Mantamonas
EP00701_Giardia_intestinalis.fasta	Fornicata	Metamonada	Diplomonadida	Queries= NP_010519.3 & NP_010077.1 & NP_066959.1 & NP_005610.1 & NP_006045.1 & NP_065393.1 ****** No hits found ****** also nothing found with Trimastix_marina_P001850 sequence			Queries= NP_060596.2 & NP_013077.1 ****** No hits found ******	Query= NP_001264890.1 ****** No hits found ******
EP00704_Kipferlia_bialata.fasta	Fornicata	Metamonada	other_Fornicata	Queries= NP_010519.3 & NP_010077.1 & NP_066959.1 & NP_005610.1 & NP_006045.1 & NP_065393.1 ****** No hits found ****** also nothing found with Trimastix_marina_P001850 sequence			Queries= NP_060596.2 & NP_013077.1 ****** No hits found ******	Query= NP_001264890.1 ****** No hits found ******
EP00705_Trichomonas_vaginalis.fasta	Parabasalia	Metamonada	Parabasalia	Queries= NP_010519.3 & NP_010077.1 & NP_066959.1 & NP_005610.1 & NP_006045.1 & NP_065393.1 ****** No hits found ****** also nothing found with Trimastix_marina_P001850 sequence			Queries= NP_060596.2 & NP_013077.1 ****** No hits found ******	Query= NP_001264890.1 ****** No hits found ******
EP00706_Tritrichomonas_foetus.fasta	Parabasalia	Metamonada	Parabasalia	Queries= NP_010519.3 & NP_010077.1 & NP_066959.1 & NP_005610.1 & NP_006045.1 & NP_065393.1 ****** No hits found ****** also nothing found with Trimastix_marina_P001850 sequence			Queries= NP_060596.2 & NP_013077.1 ****** No hits found ******	Query= NP_001264890.1 ****** No hits found ******
EP00708_Paratrimastix_pyriformis.fasta	Preaxostyla	Metamonada	trimastigids	Queries= NP_010519.3 & NP_010077.1 & NP_066959.1 & NP_005610.1 & NP_006045.1 & NP_065393.1 ****** No hits found ****** Query= EP00771_Trimastix_marina_P001850 --> EP00708_Paratrimastix_pyriformis_P004633 (233, fBLAST e-3, dnrb to human/yeast/general)			Query= NP_060596.2 -->EP00708_Paratrimastix_pyriformis_P005578 (251, fBLAST e-4, dnrb to human/yeast/general TMEM33) Query= NP_013077.1 ****** No hits found ******	Query= NP_001264890.1 ****** No hits found ******
EP00768_Dysnectes_brevis.fasta	Fornicata	Metamonada	other_Fornicata	Queries= NP_010519.3 & NP_010077.1 & NP_066959.1 & NP_005610.1 & NP_006045.1 & NP_065393.1 ****** No hits found ****** also nothing found with Trimastix_marina_P001850 sequence			Queries= NP_060596.2 & NP_013077.1 ****** No hits found ******	Query= NP_001264890.1 ****** No hits found ******
EP00770_Monocercomonoides_exilis.fasta	Preaxostyla	Metamonada	Oxymonadida	Queries= NP_010519.3 & NP_010077.1 & NP_066959.1 & NP_005610.1 & NP_006045.1 & NP_065393.1 ****** No hits found ****** also nothing found with Trimastix_marina_P001850 sequence			Queries= NP_060596.2 & NP_013077.1 ****** No hits found ******	Query= NP_001264890.1 ****** No hits found ******
EP00771_Trimastix_marina.fasta	Preaxostyla	Metamonada	trimastigids	Queries= NP_010519.3 & NP_010077.1 ****** No hits found ****** Queries= NP_066959.1 & NP_005610.1 & NP_006045.1 & NP_065393.1 --> EP00771_Trimastix_marina_P001850 (203, fBLAST e-5, e-2, e-7, e-7, rBLAST to human RTN4 with e-9, dnrb to yeast, general rBLAST gives reticulons) Query= NP_065393.1 --> EP00771_Trimastix_marina_P000723 (385, fBLAST e-2, dnrb to human/yeast, general rBLAST gives "tectoni…			Queries= NP_060596.2 & NP_013077.1 ****** No hits found ******	Query= NP_001264890.1 ****** No hits found ******
EP00792_Barthelona_sp_PAP020.fasta	Fornicata	Metamonada		Queries= NP_010519.3 & NP_010077.1 & NP_066959.1 & NP_005610.1 & NP_006045.1 & NP_065393.1 ****** No hits found ****** also nothing found with Trimastix_marina_P001850 sequence			Queries= NP_060596.2 & NP_013077.1 ****** No hits found ******	Query= NP_001264890.1 ****** No hits found ******
EP01146_Carpediemonas_membranifera.fasta	Fornicata	Metamonada		Query= NP_010519.3 -->EP01146_Carpediemonas_membranifera_P002861 (1032, fBLAST e-2, dnrb to anything in human/yeast/general) Queries= NP_010077.1 NP_066959.1 & NP_005610.1 & NP_006045.1 & NP_065393.1 ****** No hits found ****** also nothing found with Trimastix_marina_P001850 sequence			Queries= NP_060596.2 & NP_013077.1 ****** No hits found ******	Query= NP_001264890.1 ****** No hits found ******
EP01155_Anaeramoeba_flamelloides.fasta	Metamonada	Metamonada		Queries= NP_010519.3 & NP_010077.1 & NP_066959.1 & NP_005610.1 & NP_006045.1 & NP_065393.1 ****** No hits found ****** also nothing found with Trimastix_marina_P001850 sequence			Queries= NP_060596.2 & NP_013077.1 ****** No hits found ******	Query= NP_001264890.1 ****** No hits found ******
EP01156_Anaeramoeba_ignava.fasta	Metamonada	Metamonada		Query= NP_065393.1 --> EP01156_Anaeramoeba_ignava_P009847 (751, fBLAST e-2, rBLAST to human "programmed cell death 6-interacting protein" with e-59, yeast Rim20p with e-25, general rBLASt gives "vacuolar-sorting protein BRO1" & "ALG-2 interacting protein") Queries= NP_010519.3 & NP_010077.1 & NP_066959.1 & NP_005610.1 & NP_006045.1 ****** No hits found ****** also nothing found with Trimastix_mar…			Queries= NP_060596.2 & NP_013077.1 ****** No hits found ******	Query= NP_001264890.1 ****** No hits found ******
EP00057_Strongylocentrotus_purpuratus.fasta	Metazoa	Metazoa	Echinodermata
EP00058_Branchiostoma_floridae.fasta	Metazoa	Metazoa	Cephalochordata
EP00059_Ciona_intestinalis.fasta	Metazoa	Metazoa	Urochordata
EP00067_Danio_rerio.fasta	Metazoa	Metazoa	Vertebrata
EP00074_Homo_sapiens.fasta	Metazoa	Metazoa	Vertebrata
EP00076_Gallus_gallus.fasta	Metazoa	Metazoa	Vertebrata
EP00081_Caenorhabditis_elegans.fasta	Metazoa	Metazoa	Nematoda
EP00090_Calanus_glacialis.fasta	Metazoa	Metazoa	Arthropoda
EP00096_Caligus_rogercresseyi.fasta	Metazoa	Metazoa	Arthropoda
EP00099_Drosophila_melanogaster.fasta	Metazoa	Metazoa	Arthropoda
EP00103_Capitella_teleta.fasta	Metazoa	Metazoa	Annelida
EP00110_Nematostella_vectensis.fasta	Metazoa	Metazoa	Cnidaria
EP00114_Trichoplax_sp_H2.fasta	Metazoa	Metazoa	Placozoa
EP00115_Mnemiopsis_leidyi.fasta	Metazoa	Metazoa	Ctenophora
EP00118_Oscarella_pearsei.fasta	Metazoa	Metazoa	Porifera
EP00119_Amphimedon_queenslandica.fasta	Metazoa	Metazoa	Porifera
EP00127_Corallochytrium_limacisporum.fasta	Pluriformea	Pluriformea	Pluriformea
EP00128_Syssomonas_multiformis.fasta	Pluriformea	Pluriformea	Pluriformea
EP00455_Lapot_gusevi.fasta	Rhizaria	Rhizaria	Aquavolonida	Queries= NP_010519.3 & NP_010077.1 & NP_066959.1 & NP_005610.1 & NP_006045.1 & NP_065393.1 ****** No hits found ****** also nothing found with Plasmodiophora brassicae, Leptophrys vorax, Brevimastigomonas motovehiculus & Nonionella_stella_P019650 sequences		Query= NP_012062.1 ****** No hits found ****** Query= NP_001291937.1 --> EP00455_Lapot_gusevi_P002714 (209, fBLAST e-11, rBLAST to human lunapark with e-12, coincides with pfam10058: zinc_ribbon_10 domain, dnrb to yeast, general rBLAST gives lunapark) & EP00455_Lapot_gusevi_P002715 (297, fBLAST e-11, rBLAST to human lunapark with e-12, coincides with pfam10058: zinc_ribbon_10 domain, dnrb to yeas…	Queries= NP_060596.2 & NP_013077.1 -->EP00455_Lapot_gusevi_P014953 (293, fBLAST e-11, e-5, rBLAST to human TMEM33 with e-7 & yeast POM33 with e-4, general rBLAST gives "TMEM33")	Query= NP_001264890.1 ****** No hits found ******
EP00457_Paulinella_chromatophora.fasta	Rhizaria	Rhizaria	Euglyphida	Queries= NP_010519.3 & NP_010077.1 & NP_066959.1 & NP_005610.1 & NP_006045.1 & NP_065393.1 ****** No hits found ****** also nothing found with Plasmodiophora brassicae, Leptophrys vorax, Brevimastigomonas motovehiculus & Nonionella_stella_P019650 sequences		Queries= NP_012062.1 & NP_001291937.1 ****** No hits found ****** also nothing found with Lapot gusevi & Plasmodiophora brassicae hits	Queries= NP_060596.2 & NP_013077.1 ****** No hits found ****** also nothing found with Lapot gusevi & Leptophrys vorax hits	Query= NP_001264890.1 ****** No hits found ******
EP00462_Mataza_sp_D1.fasta	Rhizaria	Rhizaria	other_Thecofilosea	Queries= NP_010519.3 & NP_010077.1 & NP_066959.1 & NP_005610.1 & NP_006045.1 & NP_065393.1 ****** No hits found ****** also nothing found with Plasmodiophora brassicae, Leptophrys vorax, Brevimastigomonas motovehiculus & Nonionella_stella_P019650 sequences		Queries= NP_012062.1 & NP_001291937.1 ****** No hits found ****** also nothing found with Lapot gusevi & Plasmodiophora brassicae hits	Queries= NP_060596.2 & NP_013077.1 ****** No hits found ****** also nothing found with Lapot gusevi & Leptophrys vorax hits	Query= NP_001264890.1 ****** No hits found ******
EP00466_Bigelowiella_natans.fasta	Rhizaria	Rhizaria	Chlorarachnea	Queries= NP_010519.3 & NP_010077.1 & NP_066959.1 & NP_005610.1 & NP_006045.1 & NP_065393.1 ****** No hits found ****** also nothing found with Plasmodiophora brassicae, Leptophrys vorax, Brevimastigomonas motovehiculus & Nonionella_stella_P019650 sequences		Queries= NP_012062.1 & NP_001291937.1 ****** No hits found ****** also nothing found with Lapot gusevi & Plasmodiophora brassicae hits	Queries= NP_060596.2 & NP_013077.1 ****** No hits found ****** also nothing found with Lapot gusevi & Leptophrys vorax hits	Query= NP_001264890.1 ****** No hits found ******
EP00473_Plasmodiophora_brassicae.fasta	Rhizaria	Rhizaria	Phytomyxea	Queries= NP_066959.1 & NP_006045.1 --> EP00473_Plasmodiophora_brassicae_P009636 (211, fBLAST e-6, e-2, rBLAST to human RTN1 with 0.001, dnrb to yeast/general) Queries= NP_010519.3 & NP_010077.1 & NP_005610.1 & NP_065393.1 ****** No hits found ******		Query= NP_012062.1 ****** No hits found ****** Query= NP_001291937.1 --> EP00473_Plasmodiophora_brassicae_P004625 (319, fBLAST e-13, rBLAST to human lunapark with e-15, coincides with pfam10058: zinc_ribbon_10 domain, dnrb to yeast, general rBLAST gives lunapark)	Queries= NP_060596.2 & NP_013077.1 ****** No hits found ****** also nothing found with Lapot gusevi & Leptophrys vorax hits	Query= NP_001264890.1 ****** No hits found ******
EP00475_Leptophrys_vorax.fasta	Rhizaria	Rhizaria	Vampyrellida	Query= NP_010519.3 & NP_066959.1 & NP_005610.1 & NP_006045.1 & NP_065393.1 --> EP00475_Leptophrys_vorax_P044925 (189, fBLAST e-3, e-7, e-3, e-5, e-7, rBLAST to human RTN4 with e-4, yeast Rtn1p with e-5, general rBLAST gives plant reticulons) & EP00475_Leptophrys_vorax_P042823 (131, fBLAST --, e-7, e-3, e-7, e-5, rBLAST to human RTN1 with e-8, dnrb to yeast, general rBLAST gives plant reticulons) …		Queries= NP_012062.1 & NP_001291937.1 ****** No hits found ****** also nothing found with Lapot gusevi & Plasmodiophora brassicae hits	Query= NP_060596.2 -->P00475_Leptophrys_vorax_P044134 (277, fBLAST e-6, dnrb to anything in human/yeast, general rBLAST gives plant "TMEM33") Query= NP_013077.1 ****** No hits found ******	Query= NP_001264890.1 ****** No hits found ******
EP00480_Reticulomyxa_filosa.fasta	Rhizaria	Rhizaria	Foraminifera	Queries= NP_010519.3 & NP_010077.1 & NP_066959.1 & NP_005610.1 & NP_006045.1 & NP_065393.1 ****** No hits found ****** also nothing found with Plasmodiophora brassicae, Leptophrys vorax, Brevimastigomonas motovehiculus & Nonionella_stella_P019650 sequences		Queries= NP_012062.1 & NP_001291937.1 ****** No hits found ****** also nothing found with Lapot gusevi & Plasmodiophora brassicae hits	Queries= NP_060596.2 & NP_013077.1 ****** No hits found ****** also nothing found with Lapot gusevi & Leptophrys vorax hits	Query= NP_001264890.1 ****** No hits found ******
EP00808_Paulinella_micropora.fasta	Rhizaria	Rhizaria		Queries= NP_010519.3 & NP_010077.1 & NP_066959.1 & NP_005610.1 & NP_006045.1 & NP_065393.1 ****** No hits found ****** also nothing found with Plasmodiophora brassicae, Leptophrys vorax, Brevimastigomonas motovehiculus & Nonionella_stella_P019650 sequences		Queries= NP_012062.1 & NP_001291937.1 ****** No hits found ****** also nothing found with Lapot gusevi & Plasmodiophora brassicae hits	Queries= NP_060596.2 & NP_013077.1 ****** No hits found ****** also nothing found with Lapot gusevi & Leptophrys vorax hits	Query= NP_001264890.1 ****** No hits found ******
EP00823_Brevimastigomonas_motovehiculus.fasta	Rhizaria	Rhizaria		Queries= NP_066959.1 & NP_006045.1 --> EP00823_Brevimastigomonas_motovehiculus_P006711 (215, fBLAST e-6, e-5 rBLAST to human RTN3 with e-7, dnrb to yeast, general rBLAST gives reticulons) Queries= NP_010519.3 & NP_010077.1 & NP_005610.1 & NP_065393.1 ****** No hits found ******		Queries= NP_012062.1 & NP_001291937.1 ****** No hits found ****** also nothing found with Lapot gusevi & Plasmodiophora brassicae hits	Queries= NP_060596.2 & NP_013077.1 ****** No hits found ****** also nothing found with Lapot gusevi & Leptophrys vorax hits	Query= NP_001264890.1 ****** No hits found ******
EP01083_Nonionella_stella.fasta	Rhizaria	Rhizaria		Queries= NP_066959.1 & NP_006045.1 --> EP01083_Nonionella_stella_P019650 (239, fBLAST e-7, e-3, rBLAST to human RTN4 with e-7, dnrb to yeast, general rBLAST gives reticulons) Query= NP_065393.1 --> EP01083_Nonionella_stella_P087195 (7011, fBLAST e-7, dnrb to human/yeast/general) & EP01083_Nonionella_stella_P119098 (291, fBLAST e-6, rBLAST to human "ectoderm-neural cortex protein"with 0.002, dnrb …		Queries= NP_012062.1 & NP_001291937.1 ****** No hits found ****** also nothing found with Lapot gusevi & Plasmodiophora brassicae hits	Queries= NP_060596.2 & NP_013077.1 ****** No hits found ****** also nothing found with Lapot gusevi & Leptophrys vorax hits	Query= NP_001264890.1 ****** No hits found ******
EP00735_Rhodelphis_limneticus.fasta	Rhodelphis	Rhodelphis	Rhodelphis
EP00736_Rhodelphis_marinus.fasta	Rhodelphis	Rhodelphis	Rhodelphis
EP00165_Cyanidioschyzon_merolae.fasta	Rhodophyta	Rhodophyta	Cyanidiales				Queries= NP_060596.2 & NP_013077.1 ****** No hits found ****** also nothing found with Rhodosorus marinus hits	Query= NP_001264890.1 ****** No hits found ******
EP00167_Galdieria_sulphuraria.fasta	Rhodophyta	Rhodophyta	Cyanidiales				Queries= NP_060596.2 & NP_013077.1 ****** No hits found ****** also nothing found with Rhodosorus marinus hits	Query= NP_001264890.1 ****** No hits found ******
EP00168_Porphyra_purpurea.fasta	Rhodophyta	Rhodophyta	Bangiales				Queries= NP_060596.2 & NP_013077.1 ****** No hits found ****** also nothing found with Rhodosorus marinus hits	Query= NP_001264890.1 ****** No hits found ******
EP00176_Chondrus_crispus.fasta	Rhodophyta	Rhodophyta	Florideophyceae				Queries= NP_060596.2 & NP_013077.1 ****** No hits found ****** also nothing found with Rhodosorus marinus hits	Query= NP_001264890.1 ****** No hits found ******
EP00177_Eucheuma_denticulatum.fasta	Rhodophyta	Rhodophyta	Florideophyceae				Queries= NP_060596.2 & NP_013077.1 ****** No hits found ****** also nothing found with Rhodosorus marinus hits	Query= NP_001264890.1 ****** No hits found ******
EP00179_Madagascaria_erythrocladioides.fasta	Rhodophyta	Rhodophyta	Compsopogonophyceae				Queries= NP_060596.2 & NP_013077.1 ****** No hits found ****** also nothing found with Rhodosorus marinus hits	Query= NP_001264890.1 ****** No hits found ******
EP00184_Porphyridium_aerugineum.fasta	Rhodophyta	Rhodophyta	Porphyridiophyceae				Query= NP_060596.2 -->EP00184_Porphyridium_aerugineum_P003614 (340, fBLAST e-2, dnrb to human/yeast, general rBLAST gives C. elegans TMEM33 with 0.008) Query= NP_013077.1 ****** No hits found ******	Query= NP_001264890.1 ****** No hits found ******
EP00189_Rhodosorus_marinus.fasta	Rhodophyta	Rhodophyta	Stylonematophyceae				Query= NP_060596.2 -->EP00189_Rhodosorus_marinus_P003554 (340, fBLAST e-6, rBLAST to human TMEM33 with e-5, dnrb to yeast, general rBLAST gives "TMEM33") & EP00189_Rhodosorus_marinus_P012711 (345, fBLAST e-5, rBLAST to human TMEM33 with e-5, rBLAST to yeast POM33 with 0.036, general rBLAST gives "TMEM33") Query= NP_013077.1 ****** No hits found ******	Query= NP_001264890.1 ****** No hits found ******
EP00190_Bangiopsis_sp_CCMP1999.fasta	Rhodophyta	Rhodophyta	Stylonematophyceae				Query= NP_060596.2 -->EP00190_Bangiopsis_sp_CCMP1999_P000057 (319, fBLAST e-6, dnrb to human/yeast/general) Query= NP_013077.1 ****** No hits found ******	Query= NP_001264890.1 ****** No hits found ******
EP00872_Gracilariopsis_chorda.fasta	Rhodophyta	Rhodophyta					Queries= NP_060596.2 & NP_013077.1 ****** No hits found ****** also nothing found with Rhodosorus marinus hits	Query= NP_001264890.1 ****** No hits found ******
EP00004_Rigifila_ramosa.fasta	Rigifilida	Rigifilida	Rigifilida
EP00159_Fonticula_alba.fasta	Rotosphaerida	Rotosphaerida	Rotosphaerida
EP00160_Parvularia_atlantis.fasta	Rotosphaerida	Rotosphaerida	Rotosphaerida
EP00499_Haloplacidia_sp_CaronLabIsolate.fasta	Stramenopiles	Stramenopiles	Bicosoecida	Queries= NP_010519.3 & NP_010077.1 & NP_066959.1 & NP_005610.1 & NP_006045.1 & NP_065393.1 ****** No hits found ******		Queries= NP_012062.1 & NP_001291937.1 ****** No hits found ****** also nothing found with Lapot gusevi & Plasmodiophora brassicae hits
EP00500_Bicosoecida_sp_ms1.fasta	Stramenopiles	Stramenopiles	Bicosoecida	Queries= NP_010519.3 & NP_010077.1 & NP_066959.1 & NP_005610.1 & NP_006045.1 & NP_065393.1 ****** No hits found ******		Queries= NP_012062.1 & NP_001291937.1 ****** No hits found ****** also nothing found with Lapot gusevi & Plasmodiophora brassicae hits
EP00503_Blastocystis_sp_subtype4-isolateWR1.fasta	Stramenopiles	Stramenopiles	Opalinata	Not in http://evocellbio.com/SAGdb/TCS/		Not in http://evocellbio.com/SAGdb/TCS/
EP00511_Aplanochytrium_stocchinoi.fasta	Stramenopiles	Stramenopiles	Labyrinthulomycetes	Query= NP_066959.1 --> EP00511_Aplanochytrium_stocchinoi_P002454 (282, fBLAST e-2, rBLAST to human RTN3 with 0.032, dnrb to yeast/general) Queries= NP_006045.1 & NP_065393.1 --> EP00511_Aplanochytrium_stocchinoi_P011693 (531, fBLAST e-2, e-2, rBLAST to human phosphatase with e-21, yeast phosphatase with e-20, general rBLAST gives phosphatases) Queries= NP_010519.3 & NP_010077.1 & NP_005610.1 ****…		Queries= NP_012062.1 & NP_001291937.1 ****** No hits found ****** also nothing found with Lapot gusevi & Plasmodiophora brassicae hits
EP00513_Hondaea_fermentalgiana.fasta	Stramenopiles	Stramenopiles	Labyrinthulomycetes	Queries= NP_010519.3 & NP_010077.1 & NP_066959.1 & NP_005610.1 & NP_006045.1 & NP_065393.1 ****** No hits found ****** Query= EP00511_Aplanochytrium_stocchinoi_P002454 --> EP00513_Hondaea_fermentalgiana_P007055 (290, fBLAST e-11, dnrb to human/yeast/general) & EP00513_Hondaea_fermentalgiana_P010653 (519, fBLAST e-11, rBLAST to human phosphatase with e-30, yeast phosphatase with e-23, general rBLA…		Queries= NP_012062.1 & NP_001291937.1 ****** No hits found ****** also nothing found with Lapot gusevi & Plasmodiophora brassicae hits
EP00530_Phaeodactylum_tricornutum.fasta	Stramenopiles	Stramenopiles	Diatomeae	Queries= NP_010519.3 & NP_010077.1 & NP_066959.1 & NP_005610.1 & NP_006045.1 & NP_065393.1 ****** No hits found ******		Queries= NP_012062.1 & NP_001291937.1 ****** No hits found ****** also nothing found with Lapot gusevi & Plasmodiophora brassicae hits
EP00609_Ectocarpus_siliculosus.fasta	Stramenopiles	Stramenopiles	Phaeophyceae	Queries= NP_010519.3 & NP_010077.1 & NP_066959.1 & NP_005610.1 & NP_006045.1 & NP_065393.1 ****** No hits found ******		Queries= NP_012062.1 & NP_001291937.1 ****** No hits found ****** also nothing found with Lapot gusevi & Plasmodiophora brassicae hits
EP00625_Aureococcus_anophagefferens.fasta	Stramenopiles	Stramenopiles	Pelagophyceae	Queries= NP_010519.3 & NP_010077.1 & NP_066959.1 & NP_005610.1 & NP_006045.1 & NP_065393.1 ****** No hits found ******		Queries= NP_012062.1 & NP_001291937.1 ****** No hits found ****** also nothing found with Lapot gusevi & Plasmodiophora brassicae hits
EP00638_Chattonella_subsalsa.fasta	Stramenopiles	Stramenopiles	Raphidophyceae	Queries= NP_010519.3 & NP_010077.1 & NP_066959.1 & NP_005610.1 & NP_006045.1 & NP_065393.1 ****** No hits found ******		Queries= NP_012062.1 & NP_001291937.1 ****** No hits found ****** also nothing found with Lapot gusevi & Plasmodiophora brassicae hits
EP00643_Hyaloperonospora_arabidopsidis.fasta	Stramenopiles	Stramenopiles	Peronosporomycetes	Queries= NP_010519.3 & NP_010077.1 & NP_066959.1 & NP_005610.1 & NP_006045.1 & NP_065393.1 ****** No hits found ******		Queries= NP_012062.1 & NP_001291937.1 ****** No hits found ****** also nothing found with Lapot gusevi & Plasmodiophora brassicae hits
EP00645_Phytophthora_infestans.fasta	Stramenopiles	Stramenopiles	Peronosporomycetes	Queries= NP_010519.3 & NP_010077.1 & NP_066959.1 & NP_005610.1 & NP_006045.1 & NP_065393.1 ****** No hits found ******		Queries= NP_012062.1 & NP_001291937.1 ****** No hits found ****** also nothing found with Lapot gusevi & Plasmodiophora brassicae hits
EP00648_Phytopythium_vexans.fasta	Stramenopiles	Stramenopiles	Peronosporomycetes	Queries= NP_010519.3 & NP_010077.1 & NP_066959.1 & NP_005610.1 & NP_006045.1 & NP_065393.1 ****** No hits found ******		Queries= NP_012062.1 & NP_001291937.1 ****** No hits found ****** also nothing found with Lapot gusevi & Plasmodiophora brassicae hits
EP00649_Plasmopara_halstedii.fasta	Stramenopiles	Stramenopiles	Peronosporomycetes	Queries= NP_010519.3 & NP_010077.1 & NP_066959.1 & NP_005610.1 & NP_006045.1 & NP_065393.1 ****** No hits found ******		Queries= NP_012062.1 & NP_001291937.1 ****** No hits found ****** also nothing found with Lapot gusevi & Plasmodiophora brassicae hits
EP00654_Saprolegnia_diclina.fasta	Stramenopiles	Stramenopiles	Peronosporomycetes	Queries= NP_006045.1 & NP_065393.1 --> EP00654_Saprolegnia_diclina_P012200 (361, fBLAST e-3, e-3, dnrb to human/yeast, general rBLAST gives hypotheticals/not reticulons...) Queries= NP_010519.3 & NP_010077.1 & NP_066959.1 & NP_005610.1 ****** No hits found ******		Queries= NP_012062.1 & NP_001291937.1 ****** No hits found ****** also nothing found with Lapot gusevi & Plasmodiophora brassicae hits
EP00749_Cafeteria_burkhardae.fasta	Stramenopiles	Stramenopiles	Bicosoecida	Queries= NP_010519.3 & NP_010077.1 & NP_066959.1 & NP_005610.1 & NP_006045.1 & NP_065393.1 ****** No hits found ******		Queries= NP_012062.1 & NP_001291937.1 ****** No hits found ****** also nothing found with Lapot gusevi & Plasmodiophora brassicae hits
EP00938_MAST-03A_sp_MAST-3A-sp1.fasta	Stramenopiles	Stramenopiles		Queries= NP_010519.3 & NP_010077.1 & NP_066959.1 & NP_005610.1 & NP_006045.1 & NP_065393.1 ****** No hits found ******		Queries= NP_012062.1 & NP_001291937.1 ****** No hits found ****** also nothing found with Lapot gusevi & Plasmodiophora brassicae hits
EP00942_MAST-04A_sp_MAST-4A-sp1.fasta	Stramenopiles	Stramenopiles		Queries= NP_010519.3 & NP_010077.1 & NP_066959.1 & NP_005610.1 & NP_006045.1 & NP_065393.1 ****** No hits found ******		Queries= NP_012062.1 & NP_001291937.1 ****** No hits found ****** also nothing found with Lapot gusevi & Plasmodiophora brassicae hits
EP00944_MAST-04C_sp_MAST-4C-sp1.fasta	Stramenopiles	Stramenopiles		Query= NP_005610.1 --> EP00944_MAST-04C_sp_MAST-4C-sp1_P007352 (277, fBLAST e-3, dnrb to human/yeast/general) Queries= NP_010519.3 & NP_010077.1 & NP_066959.1 & NP_006045.1 & NP_065393.1 ****** No hits found ******		Queries= NP_012062.1 & NP_001291937.1 ****** No hits found ****** also nothing found with Lapot gusevi & Plasmodiophora brassicae hits
EP01082_Thalassiosira_pseudonana.fasta	Stramenopiles	Stramenopiles		Queries= NP_010519.3 & NP_010077.1 & NP_066959.1 & NP_005610.1 & NP_006045.1 & NP_065393.1 ****** No hits found ******		Queries= NP_012062.1 & NP_001291937.1 ****** No hits found ****** also nothing found with Lapot gusevi & Plasmodiophora brassicae hits
EP01138_Halocafeteria_seosinensis.fasta	Stramenopiles	Stramenopiles		Queries= NP_010519.3 & NP_010077.1 & NP_066959.1 & NP_005610.1 & NP_006045.1 & NP_065393.1 ****** No hits found ******		Queries= NP_012062.1 & NP_001291937.1 ****** No hits found ****** also nothing found with Lapot gusevi & Plasmodiophora brassicae hits
EP00656_Telonema_subtile.fasta	Telonemia	Telonemia	Telonemia
EP00658_Telonema_sp_P-2.fasta	Telonemia	Telonemia	Telonemia
